# Supplementary material for: The yeast peroxisomal proteome at absolute quantitative scale
Source: Histochem Cell Biol. 2026 Feb 13;164(1):8. doi: 10.1007/s00418-026-02458-w (PMC12904895; doi:10.1007/s00418-026-02458-w)
Supplement: Supplementary file 2 — Supplementary file2 (XLSX 2409 KB) [file 418_2026_2458_MOESM2_ESM.xlsx]

## Sheet: Table S1
Protein Group ID	Majority protein IDs	UniProt ID (leading protein)	Gene name	Protein name	Molecular mass [Da]	Peroxisomal protein	Peroxisomal core protein	Peroxisomal MLP	Mean copy # oleate	SD oleate	Mean copy # Glc	SD Glc	Ratio copy # oleate/glc	log2 fold-change oleate/glc	-log10 adjusted p-value	adjusted p-value	Copy # oleate Rep. 1	Copy # oleate Rep. 2	Copy # oleate Rep. 3	Copy # oleate Rep. 4	Copy # glucose Rep. 1	Copy # glucose Rep. 2	Copy # glucose Rep. 3	Copy # glucose Rep. 4	Log2 copy # oleate Rep. 1	Log2 copy # oleate Rep. 2	Log2 copy # oleate Rep. 3	Log2 copy # oleate Rep. 4	Log2 copy # glucose Rep. 1	Log2 copy # glucose Rep. 2	Log2 copy # glucose Rep. 3	Log2 copy # glucose Rep. 4	Intensity oleate Rep. 1	Intensity oleate Rep. 2	Intensity oleate Rep. 3	Intensity oleate Rep. 4	Intensity glucose Rep. 1	Intensity glucose Rep. 2	Intensity glucose Rep. 3	Intensity glucose Rep. 4	# of theoretical peptides (trypsin/P, 7-30 amino acids)	GOCC	GOBP	GOMF
3917	YOL126C	P22133	MDH2	Malate dehydrogenase, cytoplasmic	40730	1		1	319537	42842.8	16362.5	12178.8	24.019	4.5861	3.53378	0.000292562	378004	328561	313762	257821	8373	37423.7	10303.2	9350	18.528	18.3258	18.2593	17.976	13.0315	15.1917	13.3308	13.1908	181120000000	151340000000	92168000000	74737000000	1372400000	6927600000	3234200000	1973200000	14	cytoplasm [GO:0005737]; cytosol [GO:0005829]; mitochondrion [GO:0005739]; nuclear periphery [GO:0034399]	gluconeogenesis [GO:0006094]; malate metabolic process [GO:0006108]; protein import into peroxisome matrix [GO:0016558]; tricarboxylic acid cycle [GO:0006099]	L-malate dehydrogenase activity [GO:0030060]
3608	YNL117W	P30952	MLS1	Malate synthase 1	62790	1		1	277581	11901.8	14781.6	4591.35	19.9461	4.31803	4.43117	3.70538e-05	270563	273993	297855	267914	7514.5	17007.1	14670.9	19933.9	18.0456	18.0638	18.1843	18.0314	12.8755	14.0538	13.8407	14.2829	277800000000	270440000000	187490000000	166420000000	2639300000	6746200000	9868400000	9014600000	30	cytoplasm [GO:0005737]; cytosol [GO:0005829]; peroxisomal matrix [GO:0005782]; peroxisome [GO:0005777]	glyoxylate cycle [GO:0006097]; tricarboxylic acid cycle [GO:0006099]	malate synthase activity [GO:0004474]
196	YBL030C	P18239	PET9	ADP,ATP carrier protein 2	34426	1		1	258248	9051.13	103862	3524.13	2.48636	1.31403	3.81426	0.00015337	244897	255759	269150	263187	100703	108059	106624	100060	17.9018	17.9644	18.0381	18.0057	16.6197	16.7215	16.7022	16.6105	159250000000	159880000000	107300000000	103540000000	22401000000	27147000000	45423000000	28658000000	19	integral component of membrane [GO:0016021]; mitochondrial inner membrane [GO:0005743]; mitochondrion [GO:0005739]	ADP transport [GO:0015866]; aerobic respiration [GO:0009060]; anaerobic respiration [GO:0009061]; apoptotic process [GO:0006915]; ATP transport [GO:0015867]; heme transport [GO:0015886]; mitochondrial ADP transmembrane transport [GO:0140021]; mitochondrial ATP transmembrane transport [GO:1990544]; mitochondrial transport [GO:0006839]; transmembrane transport [GO:0055085]	ATP:ADP antiporter activity [GO:0005471]
2216	YIL160C	P27796	POT1	3-ketoacyl-CoA thiolase, peroxisomal	44730	1	1		116065	21848.1	7229.75	2197.1	16.5599	4.04962	4.40465	3.93865e-05	153762	102624	106533	101342	5031.3	5196.5	8512.5	10178.7	17.2303	16.647	16.7009	16.6289	12.2967	12.3433	13.0554	13.3133	105250000000	67529000000	44706000000	41967000000	1178100000	1374200000	3817300000	3068700000	20	mitochondrial intermembrane space [GO:0005758]; peroxisomal matrix [GO:0005782]; peroxisome [GO:0005777]	fatty acid beta-oxidation [GO:0006635]; phenylacetate catabolic process [GO:0010124]	acetyl-CoA C-acyltransferase activity [GO:0003988]; mRNA binding [GO:0003729]
1498	YGL037C	P53184	PNC1	Nicotinamidase	24993	1		1	113510	4239.75	178852	15865.1	0.636662	-0.6514	2.10268	0.00789437	108454	114243	111402	119941	160416	203423	180495	171075	16.7267	16.8017	16.7654	16.872	17.2915	17.6341	17.4616	17.3843	40830000000	41346000000	25712000000	27318000000	20659000000	29587000000	44517000000	28367000000	11	chromosome, telomeric region [GO:0000781]; cytoplasm [GO:0005737]; nucleus [GO:0005634]; peroxisome [GO:0005777]	chromatin silencing at telomere [GO:0006348]; negative regulation of DNA amplification [GO:1904524]; nicotinate nucleotide salvage [GO:0019358]; rDNA heterochromatin assembly [GO:0000183]	metal ion binding [GO:0046872]; nicotinamidase activity [GO:0008936]
524	YCR005C	P08679	CIT2	Citrate synthase, peroxisomal	51413	1		1	98027.7	23411.2	3732.43	331.021	25.6931	4.68331	5.53822	2.89587e-06	136694	77569.8	81408.1	96438.9	3276.1	3817.7	3640.5	4195.4	17.0606	16.2432	16.3129	16.5573	11.6778	11.8985	11.8299	12.0346	112280000000	61251000000	40995000000	47924000000	920530000	1211500000	1959000000	1517800000	24	cytoplasm [GO:0005737]; mitochondrial matrix [GO:0005759]; mitochondrion [GO:0005739]; peroxisome [GO:0005777]	carbohydrate metabolic process [GO:0005975]; citrate metabolic process [GO:0006101]; tricarboxylic acid cycle [GO:0006099]	citrate (Si)-synthase activity [GO:0004108]; identical protein binding [GO:0042802]
2699	YKR009C	Q02207	FOX2	Peroxisomal hydratase-dehydrogenase-epimerase	98702	1	1		89541.9	18682.2	582.025	135.953	154.908	7.27527	6.06059	8.69772e-07	121751	80014.1	80512.2	75890.4	428.1	590.3	514.2	795.5	16.8936	16.288	16.2969	16.2116	8.7418	9.2053	9.00619	9.63572	229180000000	144790000000	92913000000	86425000000	275670000	429290000	634070000	659570000	55	peroxisome [GO:0005777]	fatty acid beta-oxidation [GO:0006635]	17-beta-hydroxysteroid dehydrogenase (NAD+) activity [GO:0044594]; 3-hydroxyacyl-CoA dehydrogenase activity [GO:0003857]; enoyl-CoA hydratase activity [GO:0004300]; isomerase activity [GO:0016853]
963	YDR256C	P15202	CTA1	Peroxisomal catalase A	58555	1	1		79172.5	16727.3	713.675	663.004	323.04	8.33557	2.52841	0.00296202	104585	68338.3	83058.8	60708	20	88.1	1285.1	1461.5	16.6743	16.0604	16.3418	15.8896	4.32193	6.46107	10.3277	10.5132	89485000000	56210000000	43569000000	31425000000	5849800	29129000	720360000	550770000	25	cytoplasm [GO:0005737]; mitochondrial matrix [GO:0005759]; mitochondrion [GO:0005739]; peroxisomal matrix [GO:0005782]; peroxisome [GO:0005777]	age-dependent response to reactive oxygen species [GO:0001315]; hydrogen peroxide catabolic process [GO:0042744]; response to hydrogen peroxide [GO:0042542]; response to reactive oxygen species [GO:0000302]	catalase activity [GO:0004096]; heme binding [GO:0020037]; metal ion binding [GO:0046872]
2830	YLR027C	P23542	AAT2	Aspartate aminotransferase, cytoplasmic	46057	1		1	77646.3	5679.97	52956	10962.9	1.49072	0.576007	1.29785	0.0503674	68555.9	77205.4	81781.3	83042.6	43681.6	71442.4	46053.3	50646.6	16.065	16.2364	16.3195	16.3416	15.4147	16.1245	15.491	15.6282	51619000000	55883000000	37751000000	37828000000	11251000000	20782000000	22717000000	16796000000	22	cytosol [GO:0005829]; peroxisome [GO:0005777]	2-oxoglutarate metabolic process [GO:0006103]; asparagine biosynthetic process from oxaloacetate [GO:0019266]; aspartate biosynthetic process [GO:0006532]; aspartate metabolic process [GO:0006531]; glutamate metabolic process [GO:0006536]	L-aspartate:2-oxoglutarate aminotransferase activity [GO:0004069]; pyridoxal phosphate binding [GO:0030170]
643	YDL078C	P32419	MDH3	Malate dehydrogenase, peroxisomal	37186	1	1		70443.4	6809.55	32205.2	6860.07	2.22209	1.15192	2.41936	0.00380754	78097.1	60688.9	67650.3	75337.2	27817.9	43682.9	26198.3	31121.9	16.253	15.8891	16.0458	16.2011	14.7637	15.4148	14.6772	14.9256	58803000000	43928000000	31228000000	34318000000	7165000000	12707000000	12923000000	10321000000	22	cytoplasm [GO:0005737]; mitochondrion [GO:0005739]; peroxisomal matrix [GO:0005782]; peroxisome [GO:0005777]	fatty acid beta-oxidation [GO:0006635]; glyoxylate cycle [GO:0006097]; malate metabolic process [GO:0006108]; NADH regeneration [GO:0006735]; tricarboxylic acid cycle [GO:0006099]	L-malate dehydrogenase activity [GO:0030060]; mRNA binding [GO:0003729]
605	YDL022W	Q00055	GPD1	Glycerol-3-phosphate dehydrogenase [NAD(+)] 1	42868	1		1	52855.6	7946.64	67723.2	9355.43	0.78011	-0.35825	0.737875	0.182863	46200.3	53417.8	46170	65634.1	53140.5	66792.2	72630.6	78329.4	15.4956	15.705	15.4947	16.0022	15.6975	16.0274	16.1483	16.2573	31624000000	35150000000	19375000000	27180000000	12443000000	17663000000	32570000000	23615000000	20	cytosol [GO:0005829]; glycerol-3-phosphate dehydrogenase complex [GO:0009331]; mitochondrion [GO:0005739]; nucleus [GO:0005634]; peroxisome [GO:0005777]	carbohydrate metabolic process [GO:0005975]; glycerol-3-phosphate catabolic process [GO:0046168]; glycerol-3-phosphate metabolic process [GO:0006072]; intracellular accumulation of glycerol [GO:0006973]; NADH oxidation [GO:0006116]; protein import into peroxisome matrix [GO:0016558]	glycerol-3-phosphate dehydrogenase [NAD+] activity [GO:0004367]; NAD binding [GO:0051287]; protein homodimerization activity [GO:0042803]
1625	YGL205W	P13711	POX1	Acyl-coenzyme A oxidase	84041	1	1		51384.7	9549.22	93.225	25.1328	566.805	9.14671	6.17405	6.69809e-07	67145.4	43446.5	50845.3	44101.5	53.7	109.8	90.1	119.3	16.035	15.407	15.6338	15.4285	5.74685	6.77873	6.49346	6.89845	105710000000	65754000000	49075000000	42005000000	28947000	66762000	92979000	82736000	46	peroxisomal matrix [GO:0005782]; peroxisome [GO:0005777]	fatty acid beta-oxidation [GO:0006635]; fatty acid beta-oxidation using acyl-CoA oxidase [GO:0033540]; lipid homeostasis [GO:0055088]	acyl-CoA oxidase activity [GO:0003997]; FAD binding [GO:0071949]; fatty acid binding [GO:0005504]; flavin adenine dinucleotide binding [GO:0050660]
3182	YML042W	P32796	CAT2	Carnitine O-acetyltransferase, mitochondrial	77241	1		1	37450.9	5497.67	2574.12	2129.62	18.9207	4.24189	3.09663	0.000800519	46643.3	33092.5	33343	36725	1194.2	6246.4	1676.8	1179.1	15.5094	15.0142	15.0251	15.1645	10.2218	12.6088	10.7115	10.2035	57469000000	39196000000	25186000000	27375000000	503320000	2973300000	1353500000	639840000	36	mitochondrial inner membrane [GO:0005743]; mitochondrion [GO:0005739]; peroxisome [GO:0005777]	carnitine metabolic process [GO:0009437]; fatty acid metabolic process [GO:0006631]	carnitine O-acetyltransferase activity [GO:0004092]
3671	YNL202W	P32573	SPS19	Peroxisomal 2,4-dienoyl-CoA reductase SPS19 [(3E)-enoyl-CoA-producing]	31109	1	1		35159.9	5892.42	923	187.165	38.3845	5.26245	5.67949	2.09177e-06	44650.4	34864.5	32358.1	28766.5	748.1	726.2	1079.5	1138.2	15.4464	15.0895	14.9818	14.8121	9.54709	9.50422	10.0761	10.1525	19866000000	14912000000	8826300000	7743200000	113860000	124830000	314650000	223050000	13	peroxisomal matrix [GO:0005782]	ascospore formation [GO:0030437]; fatty acid catabolic process [GO:0009062]	2,4-dienoyl-CoA reductase (NADPH) activity [GO:0008670]
1246	YER015W	P39518	FAA2	Long-chain-fatty-acid--CoA ligase 2	83437	1	1		32256.9	8530.75	520.55	195.291	63.8749	5.99718	5.02094	9.52925e-06	46575.8	29926.3	28357.3	24168.3	349.8	847.3	489.8	395.3	15.5073	14.8691	14.7914	14.5608	8.45039	9.72673	8.93605	8.6268	60574000000	37415000000	22610000000	19016000000	155610000	425750000	417280000	226460000	38	endoplasmic reticulum [GO:0005783]; membrane [GO:0016020]; mitochondrion [GO:0005739]; peroxisomal membrane [GO:0005778]; peroxisome [GO:0005777]	fatty acid beta-oxidation [GO:0006635]; fatty-acyl-CoA transport [GO:0015916]; long-chain fatty acid import into peroxisome [GO:0015910]; long-chain fatty acid metabolic process [GO:0001676]; very long-chain fatty acid catabolic process [GO:0042760]	ATP binding [GO:0005524]; decanoate-CoA ligase activity [GO:0102391]; long-chain fatty acid-CoA ligase activity [GO:0004467]; medium-chain fatty acid-CoA ligase activity [GO:0031956]; very long-chain fatty acid-CoA ligase activity [GO:0031957]
3992	YOR084W	Q12405	LPX1	Peroxisomal membrane protein LPX1	43726	1	1		30632.9	7757.9	64	51.6822	687.552	9.42533	3.8387	0.000144976	44063.2	26051.4	25871.7	26545.4	135.2	14.1	42.7		15.4273	14.6691	14.6591	14.6962	7.07895	3.81762	5.41616		25637000000	14571000000	9228400000	9343900000	26909000	3169100	16270000	0	17	membrane [GO:0016020]; peroxisomal matrix [GO:0005782]	triglyceride catabolic process [GO:0019433]	lipase activity [GO:0016298]; triglyceride lipase activity [GO:0004806]
2409	YJR019C	P41903	TES1	Peroxisomal acyl-coenzyme A thioester hydrolase 1	40259	1	1		29624.2	11083.3	4174.35	138.7	6.70149	2.74448	3.69294	0.000202795	48783.5	24060.4	22152.3	23500.8	4221.8	4141.2	4358.9	3975.5	15.5741	14.5544	14.4352	14.5204	12.0436	12.0158	12.0897	11.9569	30053000000	14249000000	8366500000	8758800000	889690000	985620000	1759200000	1078700000	18	mitochondrion [GO:0005739]; peroxisomal matrix [GO:0005782]; peroxisome [GO:0005777]	acyl-CoA metabolic process [GO:0006637]; fatty acid beta-oxidation [GO:0006635]; fatty acid catabolic process [GO:0009062]; fatty acid oxidation [GO:0019395]	acyl-CoA hydrolase activity [GO:0047617]; carboxylic ester hydrolase activity [GO:0052689]; myristoyl-CoA hydrolase activity [GO:0102991]; palmitoyl-CoA hydrolase activity [GO:0016290]
422	YBR222C	P38137	PCS60	Oxalate--CoA ligase	60488	1	1		24159.2	4753	8822.6	1482.09	2.72727	1.44746	2.72682	0.00187579	23705.9	19787.7	32021.8	21121.4	7060.6	11092.3	8120.8	9016.7	14.533	14.2723	14.9668	14.3664	12.7856	13.4373	12.9874	13.1384	21906000000	17578000000	18141000000	11808000000	2231900000	3960000000	4916200000	3669800000	27	cytoplasm [GO:0005737]; peroxisomal matrix [GO:0005782]; peroxisomal membrane [GO:0005778]	fatty acid metabolic process [GO:0006631]; oxalate catabolic process [GO:0033611]	ATP binding [GO:0005524]; medium-chain fatty acid-CoA ligase activity [GO:0031956]; mRNA binding [GO:0003729]; oxalate-CoA ligase activity [GO:0050203]
4290	YPL091W	P41921	GLR1	Glutathione reductase	53440	1		1	21386.8	2170.21	33089.8	2929.2	0.645539	-0.631424	1.81527	0.0153015	24354.7	18726.3	22438.4	20027.9	29860.2	35156.1	30593.7	36749.1	14.5719	14.1928	14.4537	14.2897	14.8659	15.1015	14.9009	15.1654	21672000000	16019000000	12241000000	10782000000	9089400000	12086000000	17835000000	14403000000	26	cytoplasm [GO:0005737]; cytosol [GO:0005829]; mitochondrion [GO:0005739]; nucleus [GO:0005634]	cell redox homeostasis [GO:0045454]; cellular response to oxidative stress [GO:0034599]; glutathione metabolic process [GO:0006749]; protein glutathionylation [GO:0010731]	flavin adenine dinucleotide binding [GO:0050660]; glutathione-disulfide reductase activity [GO:0004362]; NADP binding [GO:0050661]
3014	YLR284C	Q05871	ECI1	3,2-trans-enoyl-CoA isomerase	31698	1	1		20882.8	4466.66	423.45	75.2786	49.0824	5.61713	5.79038	1.6204e-06	28579.6	18338.6	17667.6	18945.5	454.1	355.3	351.7	532.7	14.8027	14.1626	14.1088	14.2096	8.82687	8.47289	8.4582	9.05718	14672000000	9050400000	5560600000	5884200000	79748000	70464000	118280000	120440000	15	peroxisomal matrix [GO:0005782]; peroxisome [GO:0005777]	fatty acid beta-oxidation [GO:0006635]	dodecenoyl-CoA delta-isomerase activity [GO:0004165]
2692	YKR001C	P21576	VPS1	Vacuolar protein sorting-associated protein 1	78736	1		1	20175.6	2495.64	17040.2	2096.02	1.18377	0.243388	0.511669	0.307844	17517.8	18528	24040.9	20615.8	14778.8	16344.6	16568.8	20468.5	14.0965	14.1774	14.5532	14.3315	13.8512	13.9965	14.0162	14.3211	26380000000	26822000000	22195000000	18782000000	7613100000	9509000000	16346000000	13576000000	44	actin cortical patch [GO:0030479]; cytoplasm [GO:0005737]; cytosol [GO:0005829]; fungal-type vacuole membrane [GO:0000329]; late endosome [GO:0005770]; membrane [GO:0016020]; microtubule [GO:0005874]; mitochondrial membrane [GO:0031966]; mitochondrial outer membrane [GO:0005741]; mitochondrion [GO:0005739]; peroxisome [GO:0005777]	actin cytoskeleton organization [GO:0030036]; cell division [GO:0051301]; dynamin family protein polymerization involved in mitochondrial fission [GO:0003374]; endocytosis [GO:0006897]; lipid tube assembly [GO:0060988]; meiotic cell cycle [GO:0051321]; membrane fusion [GO:0061025]; mitochondrial fission [GO:0000266]; peroxisome fission [GO:0016559]; peroxisome organization [GO:0007031]; protein r…	GTPase activity [GO:0003924]; GTP binding [GO:0005525]; microtubule binding [GO:0008017]
3526	YNL009W	P53982	IDP3	Isocitrate dehydrogenase [NADP]	47856	1	1		18616.8	1770.56	5251.88	1248.72	3.63402	1.86157	3.1867	0.000650575	21434.5	16881.2	17367.8	18783.5	3793	6704.4	4255.3	6254.8	14.3876	14.0431	14.0841	14.1972	11.8891	12.7109	12.055	12.6107	19807000000	14996000000	9839200000	10501000000	1199000000	2393500000	2576100000	2545700000	27	cytoplasm [GO:0005737]; mitochondrion [GO:0005739]; peroxisome [GO:0005777]	fatty acid beta-oxidation [GO:0006635]; glyoxylate cycle [GO:0006097]; isocitrate metabolic process [GO:0006102]; NADP metabolic process [GO:0006739]; tricarboxylic acid cycle [GO:0006099]	isocitrate dehydrogenase (NADP+) activity [GO:0004450]; magnesium ion binding [GO:0000287]; NAD binding [GO:0051287]
2144	YIL065C	P40515	FIS1	Mitochondrial fission 1 protein	17733	1		1	17249.3	2930.84	9736.62	1850.24	1.77878	0.830887	1.63106	0.0233849	20819.9	19453.8	14556.1	14167.6	11747	8346.5	7486.5	11366.5	14.3457	14.2478	13.8293	13.7903	13.52	13.027	12.8701	13.4725	7125600000	6400500000	3054200000	2933500000	1375300000	1103600000	1678600000	1713400000	10	integral component of mitochondrial outer membrane [GO:0031307]; integral component of peroxisomal membrane [GO:0005779]; mitochondrial outer membrane [GO:0005741]; mitochondrion [GO:0005739]; peroxisome [GO:0005777]	autophagy of mitochondrion [GO:0000422]; mitochondrial fission [GO:0000266]; mitochondrial fragmentation involved in apoptotic process [GO:0043653]; peroxisome fission [GO:0016559]; peroxisome organization [GO:0007031]; positive regulation of mitochondrial fission [GO:0090141]
1091	YDR424C	Q02647	DYN2	Dynein light chain 1, cytoplasmic	10441	1		1	12427.7	3527.21	10031.8	2036.08	1.20979	0.274759	0.268087	0.539403	16777.3	13804	12070.5	7058.9	11996.3	11444.8	6758.3	9927.8	14.0342	13.7528	13.5592	12.7852	13.5503	13.4824	12.7224	13.2773	3445200000	2725000000	1519600000	876960000	842690000	907960000	909190000	897920000	6	cytoplasmic dynein complex [GO:0005868]; cytoplasmic microtubule [GO:0005881]; dynein complex [GO:0030286]; nuclear periphery [GO:0034399]; nuclear pore [GO:0005643]; peroxisomal importomer complex [GO:1990429]	establishment of mitotic spindle localization [GO:0040001]; mRNA transport [GO:0051028]; nuclear migration along microtubule [GO:0030473]; nuclear pore complex assembly [GO:0051292]; positive regulation of ATP-dependent microtubule motor activity, plus-end-directed [GO:2000582]; protein transport [GO:0015031]	dynein intermediate chain binding [GO:0045505]; dynein light intermediate chain binding [GO:0051959]; protein-containing complex binding [GO:0044877]
2769	YLL001W	P54861	DNM1	Dynamin-related protein DNM1	84971	1		1	9435.9	832.081	5993.07	400.437	1.57221	0.652797	2.01925	0.00956645	8633.1	8777.6	9607.8	10725.1	6337.7	6188.8	5311.6	6134.2	13.0757	13.0996	13.23	13.3887	12.6297	12.5954	12.3749	12.5827	12705000000	12418000000	8668500000	9549000000	3190600000	3518700000	5121100000	3976100000	43	cytoplasm [GO:0005737]; cytosol [GO:0005829]; membrane [GO:0016020]; mitochondrial membrane [GO:0031966]; mitochondrial outer membrane [GO:0005741]; mitochondrion [GO:0005739]; peroxisome [GO:0005777]	dynamin family protein polymerization involved in mitochondrial fission [GO:0003374]; heme transport [GO:0015886]; macroautophagy [GO:0016236]; membrane fusion [GO:0061025]; membrane organization [GO:0061024]; mitochondrial fission [GO:0000266]; mitochondrion inheritance [GO:0000001]; mitochondrion organization [GO:0007005]; peroxisome fission [GO:0016559]; peroxisome organization [GO:0007031]; p…	GTPase activity [GO:0003924]; GTP binding [GO:0005525]; identical protein binding [GO:0042802]; microtubule binding [GO:0008017]
1850	YGR243W	P53311	MPC3	Mitochondrial pyruvate carrier 3	16230	1		1	7992.22	1232.23	782.5	189.229	10.3984	3.37829	4.31824	4.80569e-05	7624.3	9525.8	6203.8	8615	980.3	960.2	562.9	626.6	12.8964	13.2176	12.5989	13.0726	9.93708	9.90719	9.13673	9.2914	2609400000	3134100000	1301700000	1783800000	114770000	126960000	126210000	94451000	10	integral component of mitochondrial inner membrane [GO:0031305]; mitochondrial membrane [GO:0031966]; mitochondrion [GO:0005739]	mitochondrial pyruvate transmembrane transport [GO:0006850]	pyruvate transmembrane transporter activity [GO:0050833]
4507	YPR103W	P30656	PRE2	Proteasome subunit beta type-5	31636	1		1	7863.47	1282.73	15148.4	2368.14	0.518955	-0.946318	1.93793	0.0115363	6008.3	7332.9	8977.4	9135.3	17282.2	16413.6	11157.4	15740.4	12.5527	12.8402	13.1321	13.1572	14.077	14.0026	13.4457	13.9422	3084500000	3618900000	2825500000	2837300000	3035000000	3255400000	3752500000	3559100000	15	cytoplasm [GO:0005737]; cytosol [GO:0005829]; endoplasmic reticulum membrane [GO:0005789]; nucleus [GO:0005634]; proteasome core complex [GO:0005839]; proteasome core complex, beta-subunit complex [GO:0019774]; proteasome storage granule [GO:0034515]	proteasomal ubiquitin-independent protein catabolic process [GO:0010499]; proteasome core complex assembly [GO:0080129]; proteasome-mediated ubiquitin-dependent protein catabolic process [GO:0043161]	endopeptidase activity [GO:0004175]; threonine-type endopeptidase activity [GO:0004298]
4072	YOR180C	Q08558	DCI1	Delta(3,5)-Delta(2,4)-dienoyl-CoA isomerase	30058	1	1		4658.97	1130.2	34.35	33.55	616.091	9.267	2.04787	0.00895628	6600.9	4244.4	3888.3	3902.3	67.9		0.8		12.6884	12.0513	11.9249	11.9301	6.08534		-0.321928		2936900000	1815400000	1060600000	1050400000	10329000	0	243850	0	13	cytoplasm [GO:0005737]; peroxisomal matrix [GO:0005782]	fatty acid beta-oxidation [GO:0006635]	dodecenoyl-CoA delta-isomerase activity [GO:0004165]
137	YAL036C	P39729	RBG1	Ribosome-interacting GTPase 1	40701	1		1	4258.6	1241.99	2149.55	459.226	1.94252	0.957932	1.49891	0.0317021	6176.7	3168.5	4537.4	3151.8	1803.6	1789.8	2918	2086.8	12.5926	11.6296	12.1477	11.622	10.8167	10.8056	11.5108	11.0271	4862100000	2397700000	2189700000	1501000000	485660000	544310000	1504800000	723500000	23	cytoplasm [GO:0005737]; cytoplasmic stress granule [GO:0010494]; polysome [GO:0005844]	cytoplasmic translation [GO:0002181]; positive regulation of cellular response to amino acid starvation [GO:1903833]	GTP binding [GO:0005525]
3932	YOL147C	Q12462	PEX11	Peroxisomal membrane protein PMP27	26875	1	1		3987.45	1406.39	323	23.6	11.6822	3.54624	2.85123	0.00140855	6234.3	4092.1	3021.1	2602.3			346.6	299.4	12.606	11.9986	11.5609	11.3456			8.43713	8.22593	2560400000	1615600000	760660000	646580000	0	0	93269000	54154000	12	endoplasmic reticulum [GO:0005783]; integral component of peroxisomal membrane [GO:0005779]; peroxisomal importomer complex [GO:1990429]; peroxisomal membrane [GO:0005778]; peroxisome [GO:0005777]	fatty acid oxidation [GO:0019395]; peroxisome fission [GO:0016559]; peroxisome organization [GO:0007031]; regulation of peroxisome size [GO:0044375]; signal transduction [GO:0007165]
4147	YOR280C	Q99369	FSH3	Family of serine hydrolases 3	30418	1		1	3555.22	607.476	3678.78	268.351	0.955313	-0.0659547	0.0925188	0.80813	3822.8	3045.3	4423.1	2929.7	3769.7	3748.5	3236.5	3960.4	11.9004	11.5724	12.1108	11.5165	11.8802	11.8721	11.6602	11.9514	1962500000	1502900000	1392100000	909920000	662010000	743460000	1088500000	895500000	15	cytoplasm [GO:0005737]; nucleus [GO:0005634]		carboxylic ester hydrolase activity [GO:0052689]
4309	YPL112C	Q02969	PEX25	Peroxisomal membrane protein PEX25	44910	1	1		3187.15	375.001	3255.47	401.65	0.980928	-0.0277807	0.0374475	0.917387	3056	2870.2	2996.2	3826.2	3603.8	3389.5	2572.9	3455.7	11.5774	11.4869	11.5489	11.9017	11.8153	11.7269	11.3292	11.7548	2510200000	2266400000	1508800000	1901400000	1012600000	1075600000	1384500000	1250200000	24	integral component of peroxisomal membrane [GO:0005779]; peroxisomal membrane [GO:0005778]; peroxisome [GO:0005777]	peroxisome fission [GO:0016559]; peroxisome organization [GO:0007031]; protein import into peroxisome matrix [GO:0016558]; regulation of peroxisome size [GO:0044375]
3504	YMR304W	P50101	UBP15	Ubiquitin carboxyl-terminal hydrolase 15	143560	1		1	2869.18	604.066	2881.68	452.342	0.981848	-0.0264277	0.0247746	0.944551	2949.5	3077.1	1897.9	3552.2	2407.3	2795.8	3625	2698.6	11.5263	11.5874	10.8902	11.7945	11.2332	11.449	11.8238	11.398	6056800000	6074300000	2389300000	4413100000	1691000000	2218000000	4876700000	2440700000	60	cytoplasm [GO:0005737]; cytosol [GO:0005829]; endoplasmic reticulum [GO:0005783]; nucleus [GO:0005634]; peroxisome [GO:0005777]	free ubiquitin chain depolymerization [GO:0010995]; protein deubiquitination [GO:0016579]; regulation of protein stability [GO:0031647]; ubiquitin-dependent protein catabolic process [GO:0006511]	cysteine-type endopeptidase activity [GO:0004197]; thiol-dependent deubiquitinase [GO:0004843]
946	YDR234W	P49367	LYS4	Homoaconitase, mitochondrial	75150	1		1	2565.3	153.884	10911.3	579.55	0.235001	-2.08926	4.73627	1.83542e-05	2299.5	2651.3	2639.2	2671.2	9994.3	10833.4	11380.1	11437.4	11.1671	11.3725	11.3659	11.3833	13.2869	13.4032	13.4742	13.4815	2597100000	2878600000	1827400000	1825200000	3861300000	4727000000	8420300000	5689500000	33	mitochondrion [GO:0005739]	lysine biosynthetic process via aminoadipic acid [GO:0019878]	4 iron, 4 sulfur cluster binding [GO:0051539]; homoaconitate hydratase activity [GO:0004409]; metal ion binding [GO:0046872]
248	YBL098W	P38169	BNA4	Kynurenine 3-monooxygenase	52429	1		1	2482.68	238.105	1533.83	327.38	1.64494	0.718038	1.58485	0.0260104	2380	2465.7	2865.6	2219.4	1254.9	1474.8	2083.8	1321.8	11.2167	11.2678	11.4846	11.116	10.2934	10.5263	11.025	10.3683	2117800000	2109200000	1563300000	1194800000	382000000	507000000	1214800000	518040000	26	mitochondrial outer membrane [GO:0005741]; mitochondrion [GO:0005739]	'de novo' NAD biosynthetic process from tryptophan [GO:0034354]; anthranilate metabolic process [GO:0043420]; kynurenine metabolic process [GO:0070189]; NAD metabolic process [GO:0019674]; quinolinate biosynthetic process [GO:0019805]; tryptophan catabolic process [GO:0006569]	FAD binding [GO:0071949]; flavin adenine dinucleotide binding [GO:0050660]; kynurenine 3-monooxygenase activity [GO:0004502]; NAD(P)H oxidase H2O2-forming activity [GO:0016174]
1245	YER014W	P40012	HEM14	Protoporphyrinogen oxidase	59702	1		1	2421.12	286.149	2220.8	282.402	1.09177	0.126663	0.215928	0.608235	2357.6	2892.3	2121.4	2313.2	1873.1	2342.8	2052.8	2614.5	11.2031	11.498	11.0508	11.1757	10.8712	11.194	11.0034	11.3523	2904800000	3425700000	1602400000	1724300000	789450000	1115200000	1657000000	1418800000	36	intrinsic component of mitochondrial inner membrane [GO:0031304]; mitochondrial inner membrane [GO:0005743]; mitochondrion [GO:0005739]	heme biosynthetic process [GO:0006783]; protoporphyrinogen IX biosynthetic process [GO:0006782]	oxidoreductase activity [GO:0016491]; oxygen-dependent protoporphyrinogen oxidase activity [GO:0004729]
1592	YGL153W	P53112	PEX14	Peroxisomal membrane protein PEX14	38420	1	1		2388.72	349.422	1341.58	136.236	1.77019	0.823906	2.02146	0.00951793	2850.2	2516.4	1887.3	2301	1396.4	1520.6	1147.7	1301.6	11.4768	11.2971	10.8821	11.168	10.4475	10.5704	10.1645	10.3461	2048500000	1738600000	831590000	1000500000	343310000	422220000	540410000	412030000	21	peroxisomal importomer complex [GO:1990429]; peroxisomal membrane [GO:0005778]; Pex17p-Pex14p docking complex [GO:1990415]	protein import into peroxisome matrix, docking [GO:0016560]	protein-macromolecule adaptor activity [GO:0030674]; signaling receptor binding [GO:0005102]
3997	YOR090C	Q12511	PTC5	[Pyruvate dehydrogenase [acetyl-transferring]]-phosphatase 1, mitochondrial	63668	1		1	2314.72	447.472	2317.88	267.481	0.984227	-0.0229366	0.0236927	0.946907	2765.1	2543	1578.1	2372.7	1889.9	2377	2376.8	2627.8	11.4331	11.3123	10.624	11.2123	10.8841	11.2149	11.2148	11.3596	2365900000	2091700000	827790000	1228200000	553170000	785720000	1332300000	990310000	25	mitochondrial intermembrane space [GO:0005758]; mitochondrion [GO:0005739]	peptidyl-serine dephosphorylation [GO:0070262]; positive regulation of pyruvate dehydrogenase activity [GO:1904184]; protein dephosphorylation [GO:0006470]	[pyruvate dehydrogenase (lipoamide)] phosphatase activity [GO:0004741]; metal ion binding [GO:0046872]; protein serine/threonine phosphatase activity [GO:0004722]
1193	YEL020C	P39994	PXP1	2-hydroxyacyl-CoA lyase	61288	1	1		2181.88	511.083	1178.55	212.978	1.82342	0.866643	1.50357	0.0313638	2440.7	2029.9	1439.6	2817.3	997.2	1537.3	1044.5	1135.2	11.2531	10.9872	10.4915	11.4601	9.96174	10.5862	10.0286	10.1487	2422400000	1936800000	875960000	1691700000	338570000	589490000	679140000	496230000	29	cytoplasm [GO:0005737]; peroxisomal matrix [GO:0005782]; peroxisome [GO:0005777]	fatty acid alpha-oxidation [GO:0001561]	carbon-carbon lyase activity [GO:0016830]; carboxy-lyase activity [GO:0016831]; magnesium ion binding [GO:0000287]; thiamine pyrophosphate binding [GO:0030976]
624	YDL053C	Q07362	PBP4	Protein PBP4	19881	1		1	2149.2	145.981	2023.6	854.951	1.14318	0.193059	0.177942	0.663832	2139.2	2190.5	1929.9	2337.2	1646.2	1697.3	1273.8	3477.1	11.0629	11.097	10.9143	11.1906	10.6849	10.729	10.3149	11.7637	805360000	792750000	445430000	532320000	212010000	246860000	314160000	576550000	11	cytoplasm [GO:0005737]; cytoplasmic stress granule [GO:0010494]; nucleus [GO:0005634]
1688	YGR028W	P28737	MSP1	Outer mitochondrial transmembrane helix translocase	40343	1		1	2144.05	225.088	981.25	200.604	2.21347	1.14631	2.448	0.00356447	2018.1	2257.1	2445.4	1855.6	855	851.7	890.6	1327.7	10.9788	11.1403	11.2559	10.8577	9.73978	9.7342	9.79863	10.3747	1381400000	1485200000	1026200000	768420000	200190000	225230000	399380000	400270000	20	integral component of membrane [GO:0016021]; mitochondrial outer membrane [GO:0005741]; mitochondrion [GO:0005739]; peroxisomal membrane [GO:0005778]	extraction of mislocalized protein from mitochondrial outer membrane [GO:0140570]; protein hexamerization [GO:0034214]; protein targeting to mitochondrion [GO:0006626]	ATPase activity [GO:0016887]; ATP binding [GO:0005524]; transmembrane protein dislocase activity [GO:0140567]
2478	YJR111C	P47148	PXP2	Peroxisomal protein 2	32208	1		1	2130.95	230.322	1677.88	337.195	1.28707	0.364086	0.699382	0.19981	2004.6	2365.6	1816.7	2336.9	1284.2	1582.2	1630.2	2214.9	10.9691	11.208	10.8271	11.1904	10.3267	10.6277	10.6708	11.113	891910000	1011800000	495540000	629040000	195460000	271960000	475160000	434040000	13	cytosol [GO:0005829]; mitochondrion [GO:0005739]; peroxisomal matrix [GO:0005782]; peroxisome [GO:0005777]		peroxiredoxin activity [GO:0051920]
634	YDL065C	Q07418	PEX19	Peroxisomal membrane protein import receptor PEX19	38706	1	1		2080.05	657.829	1774.22	719.816	1.23341	0.302648	0.214538	0.610185	3198.4	1912.6	1611.9	1597.3	2283.9	2647.6	1299	866.4	11.6431	10.9013	10.6545	10.6414	11.1573	11.3705	10.3432	9.75889	2517700000	1447300000	777890000	760680000	615010000	805170000	669890000	300380000	23	cytosol [GO:0005829]; endoplasmic reticulum [GO:0005783]; endoplasmic reticulum membrane [GO:0005789]; peroxisomal membrane [GO:0005778]; Pex17p-Pex14p docking complex [GO:1990415]	ER-dependent peroxisome organization [GO:0032581]; peroxisome inheritance [GO:0045033]; protein exit from endoplasmic reticulum [GO:0032527]; protein import into peroxisome membrane [GO:0045046]; protein stabilization [GO:0050821]	peroxisome membrane targeting sequence binding [GO:0033328]
3093	YLR389C	Q06010	STE23	A-factor-processing enzyme	117580	1		1	1944.35	74.1618	2175.28	187.262	0.896613	-0.157442	0.38885	0.40846	2009.2	1937.3	1825.8	2005.1	1883.2	2194.6	2218.4	2404.9	10.9724	10.9198	10.8343	10.9695	10.879	11.0997	11.1153	11.2318	4125800000	3824400000	2298600000	2491000000	1322900000	1741100000	2984400000	2175100000	60	extrinsic component of membrane [GO:0019898]; mitochondrion [GO:0005739]	peptide catabolic process [GO:0043171]; peptide mating pheromone maturation involved in positive regulation of conjugation with cellular fusion [GO:0071432]; proteolysis involved in cellular protein catabolic process [GO:0051603]; response to pheromone [GO:0019236]	metal ion binding [GO:0046872]; metalloendopeptidase activity [GO:0004222]
152	YAL055W	P39718	PEX22	Peroxisome assembly protein 22	19877	1	1		1716	323.515	991.4	256.492	1.75256	0.809464	1.28445	0.0519452	1722.1	1978	1185.7	1978.2	806.3	710.2	1081.2	1367.9	10.75	10.9498	10.2115	10.95	9.65517	9.47208	10.0784	10.4177	530450000	585710000	223900000	368640000	84956000	84509000	218180000	185580000	9	cytoplasm [GO:0005737]; integral component of membrane [GO:0016021]; peroxisomal membrane [GO:0005778]	positive regulation of protein autoubiquitination [GO:1902499]; positive regulation of protein ubiquitination [GO:0031398]; protein import into peroxisome matrix, receptor recycling [GO:0016562]	ubiquitin-protein transferase activator activity [GO:0097027]
1523	YGL067W	P53164	NPY1	NAD-capped RNA hydrolase NPY1	43516	1		1	1707.67	441.651	1572.33	501.595	1.10252	0.14081	0.10317	0.788551	1614.5	1913.4	1050.2	2252.6	938.1	1338	1713.3	2299.9	10.6569	10.9019	10.0364	11.1374	9.8736	10.3859	10.7426	11.1674	939330000	1070200000	374620000	792920000	186700000	300750000	653060000	589370000	17	cytoplasm [GO:0005737]; cytosol [GO:0005829]; peroxisome [GO:0005777]	NAD catabolic process [GO:0019677]; NADH metabolic process [GO:0006734]; NADP catabolic process [GO:0006742]	metal ion binding [GO:0046872]; NAD+ diphosphatase activity [GO:0000210]; NADH pyrophosphatase activity [GO:0035529]
2616	YKL128C	P36069	PMU1	Probable phosphoglycerate mutase PMU1	33776	1		1	1660.47	204.191	2773.43	779.887	0.620282	-0.689003	1.09994	0.0794446	1615.5	1529.1	1491.8	2005.5	3845.8	3045.9	1710.9	2491.1	10.6578	10.5785	10.5428	10.9697	11.9091	11.5727	10.7405	11.2826	774070000	704340000	438210000	581350000	630350000	563840000	537070000	525720000	14	cytoplasm [GO:0005737]; nucleus [GO:0005634]		intramolecular transferase activity, phosphotransferases [GO:0016868]
3045	YLR324W	Q06169	PEX30	Peroxisomal membrane protein PEX30	59461	1	1		1566.65	393.303	1338.97	173.641	1.14718	0.198086	0.27239	0.534084	1286.4	1450.6	2238.2	1291.4	1167.9	1257.9	1302.3	1627.8	10.3291	10.5024	11.1281	10.3347	10.1897	10.2968	10.3468	10.6687	1188700000	1288600000	1268000000	721960000	369190000	449070000	788390000	662510000	27	cell periphery [GO:0071944]; cellular bud [GO:0005933]; endoplasmic reticulum [GO:0005783]; endoplasmic reticulum tubular network [GO:0071782]; integral component of peroxisomal membrane [GO:0005779]; peroxisome [GO:0005777]	ER-dependent peroxisome organization [GO:0032581]; membrane tubulation [GO:0097749]; peroxisome organization [GO:0007031]; regulation of peroxisome organization [GO:1900063]	identical protein binding [GO:0042802]
2263	YJL031C	Q00618	BET4	Geranylgeranyl transferase type-2 subunit alpha	39674	1		1	1550.85	240.553	1597.9	350.04	0.980168	-0.0288986	0.0284003	0.936698	1785.3	1457.1	1199.6	1761.4	1290.5	1297.6	1656	2147.5	10.802	10.5089	10.2283	10.7825	10.3337	10.3416	10.6935	11.0684	1344200000	1054700000	553760000	802350000	332390000	377450000	816870000	712180000	22	cytoplasm [GO:0005737]; cytosol [GO:0005829]; peroxisome [GO:0005777]; Rab-protein geranylgeranyltransferase complex [GO:0005968]	endoplasmic reticulum to Golgi vesicle-mediated transport [GO:0006888]; protein geranylgeranylation [GO:0018344]; protein targeting to membrane [GO:0006612]	Rab geranylgeranyltransferase activity [GO:0004663]; small GTPase binding [GO:0031267]
2321	YJL112W	P47025	MDV1	Mitochondrial division protein 1	80031	1		1	1545.7	188.066	1348.67	366.856	1.18286	0.242275	0.295665	0.506214	1473.7	1756.8	1678.7	1273.6	886.6	1783.4	1102.1	1622.6	10.5252	10.7787	10.7131	10.3147	9.79214	10.8004	10.106	10.6641	1563600000	1791800000	1091900000	817520000	321770000	731020000	766030000	758240000	31	mitochondrial outer membrane [GO:0005741]; mitochondrion [GO:0005739]	mitochondrial fission [GO:0000266]; mitochondrial genome maintenance [GO:0000002]; peroxisome fission [GO:0016559]; positive regulation of mitochondrial fission [GO:0090141]	ubiquitin binding [GO:0043130]
4321	YPL126W	Q02931	NAN1	NET1-associated nuclear protein 1	101240	1		1	1542.55	123.559	1272.65	133.391	1.21515	0.281135	0.721861	0.189731	1390.7	1460.8	1614.4	1704.3	1341.8	1067.3	1427.2	1254.3	10.4416	10.5125	10.6568	10.735	10.39	10.0598	10.479	10.2927	1808600000	1826400000	1287200000	1341000000	596940000	536280000	1216000000	718490000	38	90S preribosome [GO:0030686]; nucleolus [GO:0005730]; nucleoplasm [GO:0005654]; rDNA heterochromatin [GO:0033553]; small-subunit processome [GO:0032040]; t-UTP complex [GO:0034455]	maturation of SSU-rRNA from tricistronic rRNA transcript (SSU-rRNA, 5.8S rRNA, LSU-rRNA) [GO:0000462]; positive regulation of transcription by RNA polymerase I [GO:0045943]; rRNA methylation [GO:0031167]	mRNA binding [GO:0003729]; U3 snoRNA binding [GO:0034511]
1016	YDR329C	P28795	PEX3	Peroxisomal biogenesis factor 3	50675	1	1		1500.75	312.68	586.1	115.547	2.56119	1.35681	2.30448	0.00496047	1671.8	1180.9	1222.7	1927.6	406.1	563.9	693.1	681.3	10.7072	10.2057	10.2559	10.9126	8.66569	9.1393	9.43692	9.41215	915460000	621660000	410470000	638580000	76066000	119300000	248660000	164330000	16	endoplasmic reticulum [GO:0005783]; integral component of peroxisomal membrane [GO:0005779]; peroxisomal membrane [GO:0005778]; peroxisome [GO:0005777]	ER-dependent peroxisome organization [GO:0032581]; peroxisome inheritance [GO:0045033]; protein import into peroxisome membrane [GO:0045046]	protein-macromolecule adaptor activity [GO:0030674]
1762	YGR127W	P53275	YGR127W	Uncharacterized protein YGR127W	35685	1		1	1448.35	110.238	1433.75	343.847	1.03595	0.0509553	0.0570438	0.876912	1458.2	1620	1321.7	1393.5	1947	1536.9	1192.2	1058.9	10.51	10.6618	10.3682	10.4445	10.927	10.5858	10.2194	10.0484	998110000	1066000000	554650000	577080000	455900000	406420000	534640000	319230000	20	Golgi apparatus [GO:0005794]	Golgi organization [GO:0007030]; protein secretion [GO:0009306]
206	YBL039W-B	P0C268	MIN6	Uncharacterized protein YBL039W-B	6873	1		1	1049.17	353.58	624.167	28.9545	1.60361	0.681325	0.939484	0.114952	892.6	877	770.9	1656.2	606.4	665	601.1		9.80187	9.77643	9.5904	10.6937	9.24413	9.37721	9.23146		30550000	28854000	16176000	34292000	7099800	8793100	13477000	0	1	peroxisome [GO:0005777]
283	YBR041W	P38225	FAT1	Very long-chain fatty acid transport protein	77140	1		1	1047.85	90.8854	1758	214.013	0.598295	-0.74107	2.02017	0.0095461	1016.5	931.6	1059.8	1183.5	1694.8	1464.5	1815	2057.7	9.98939	9.86357	10.0496	10.2088	10.7269	10.5162	10.8258	11.0068	1356800000	1195400000	867250000	955710000	773820000	755210000	1587100000	1209700000	39	cell periphery [GO:0071944]; endoplasmic reticulum [GO:0005783]; fungal-type vacuole membrane [GO:0000329]; integral component of membrane [GO:0016021]; intrinsic component of the cytoplasmic side of the plasma membrane [GO:0031235]; lipid droplet [GO:0005811]; peroxisomal membrane [GO:0005778]; peroxisome [GO:0005777]	fatty acid biosynthetic process [GO:0006633]; long-chain fatty acid import into cell [GO:0044539]; protein quality control for misfolded or incompletely synthesized proteins [GO:0006515]; very long-chain fatty acid metabolic process [GO:0000038]	ATP binding [GO:0005524]; long-chain fatty acid-CoA ligase activity [GO:0004467]; long-chain fatty acid transporter activity [GO:0005324]; very long-chain fatty acid-CoA ligase activity [GO:0031957]
4143	YOR275C	Q12033	RIM20	pH-response regulator protein palA/RIM20	75946	1		1	902.975	125.156	971.7	57.0395	0.921906	-0.117308	0.210801	0.615459	837.1	1066.8	738.5	969.5	1025.7	992.6	992.8	875.7	9.70926	10.0591	9.52845	9.9211	10.0024	9.95507	9.95536	9.77429	1002700000	1228500000	542360000	702560000	420310000	459340000	779070000	462020000	35	cytoplasm [GO:0005737]; nucleus [GO:0005634]; plasma membrane [GO:0005886]	invasive growth in response to glucose limitation [GO:0001403]; protein processing [GO:0016485]; proteolysis [GO:0006508]; response to pH [GO:0009268]; sporulation resulting in formation of a cellular spore [GO:0030435]
2665	YKL188C	P34230	PXA2	Peroxisomal long-chain fatty acid import protein 1	97125	1	1		800.875	246.934	74.8333	45.3809	13.0189	3.70253	2.35261	0.00444004	1220.5	600	649.4	733.6		133.1	69	22.4	10.2533	9.22882	9.34296	9.51885		7.05637	6.10852	4.48543	1963200000	927790000	640450000	713900000	0	82684000	72758000	15846000	47	integral component of peroxisomal membrane [GO:0005779]; peroxisomal membrane [GO:0005778]; peroxisome [GO:0005777]	fatty acid beta-oxidation [GO:0006635]; fatty acid transmembrane transport [GO:1902001]; fatty-acyl-CoA transport [GO:0015916]; long-chain fatty acid catabolic process [GO:0042758]; long-chain fatty acid import into peroxisome [GO:0015910]; peroxisome organization [GO:0007031]; very long-chain fatty acid catabolic process [GO:0042760]	ATPase activity [GO:0016887]; ATPase-coupled transmembrane transporter activity [GO:0042626]; ATP binding [GO:0005524]; long-chain fatty acid transporter activity [GO:0005324]
3679	YNL214W	P40155	PEX17	Peroxisomal membrane protein PEX17	23169	1	1		795.1	96.4579	107.55	45.5659	8.021	3.00378	3.28024	0.000524522	866.7	832	629.4	852.3	176	59.4	120.8	74	9.75939	9.70044	9.29783	9.73522	7.45943	5.89239	6.91648	6.20945	415300000	383230000	184880000	247050000	28854000	11003000	37928000	15607000	14	peroxisomal importomer complex [GO:1990429]; peroxisomal membrane [GO:0005778]; Pex17p-Pex14p docking complex [GO:1990415]	protein import into peroxisome matrix, docking [GO:0016560]
1630	YGL211W	P53088	NCS6	Cytoplasmic tRNA 2-thiolation protein 1	39987	1		1	700.75	86.5899	468.5	141.656	1.56179	0.643202	0.918109	0.120751	722	823.1	675.1	582.8	267.6	441.2	663.6	501.6	9.49586	9.68492	9.39896	9.18686	8.06393	8.78529	9.37417	8.97039	444810000	487440000	254980000	217200000	56399000	105000000	267810000	136110000	18	cytosol [GO:0005829]; cytosolic tRNA wobble base thiouridylase complex [GO:0002144]; mitochondrion [GO:0005739]	protein urmylation [GO:0032447]; tRNA thio-modification [GO:0034227]; tRNA wobble position uridine thiolation [GO:0002143]; tRNA wobble uridine modification [GO:0002098]	nucleotidyltransferase activity [GO:0016779]; tRNA binding [GO:0000049]
505	YCL039W	P25569	GID7	GID complex subunit 7	84516	1		1	688.45	455.359	383.375	155.296	1.60198	0.679853	0.404324	0.394163	533.4	1455	258.6	506.8	194	361.5	351.5	626.5	9.05907	10.5068	8.01458	8.98527	7.59991	8.49785	8.45738	9.29117	675400000	1771200000	200740000	388250000	84016000	176870000	291620000	349430000	37	cytoplasm [GO:0005737]; GID complex [GO:0034657]; nucleus [GO:0005634]	negative regulation of gluconeogenesis [GO:0045721]; proteasome-mediated ubiquitin-dependent protein catabolic process [GO:0043161]
3577	YNL081C	P53937	SWS2	Small ribosomal subunit protein uS13m	16089	1		1	664.725	182.619	236.5	0	2.70364	1.43491	1.10733	0.0781039	695.9	602.8	933.2	427				236.5	9.44274	9.23554	9.86604	8.73809				7.8857	166720000	138820000	137060000	61895000	0	0	0	24952000	7	mitochondrial small ribosomal subunit [GO:0005763]; mitochondrion [GO:0005739]; small ribosomal subunit [GO:0015935]	mitochondrial translation [GO:0032543]	RNA binding [GO:0003723]; structural constituent of ribosome [GO:0003735]
4526	YPR128C	Q06497	ANT1	Peroxisomal adenine nucleotide transporter 1	36367	1	1		654.875	191.605	37.8	18.4632	18.4269	4.20374	3.55956	0.000275704	774	385.8	573.3	886.4	18.9	29.9	68.3	34.1	9.59619	8.59171	9.16315	9.79181	4.24031	4.90207	6.09381	5.0917	370840000	177700000	168400000	256950000	3105400	5542100	21431000	7199000	14	cytoplasm [GO:0005737]; integral component of peroxisomal membrane [GO:0005779]	ADP transport [GO:0015866]; ATP transport [GO:0015867]; fatty acid beta-oxidation [GO:0006635]; peroxisome organization [GO:0007031]	adenine nucleotide transmembrane transporter activity [GO:0000295]; ADP transmembrane transporter activity [GO:0015217]; ATP transmembrane transporter activity [GO:0005347]
2674	YKL197C	P24004	PEX1	Peroxisomal ATPase PEX1	117270	1	1		635.3	88.0992	231.425	59.2374	2.80468	1.48784	2.57953	0.00263313	766.8	623	518.7	632.7	324.1	189.9	171.1	240.6	9.58271	9.28309	9.01876	9.30538	8.3403	7.5691	7.4187	7.91049	1364600000	1065800000	565970000	681180000	197300000	130540000	199480000	188600000	52	cytosol [GO:0005829]; peroxisomal membrane [GO:0005778]; peroxisome [GO:0005777]	protein import into peroxisome matrix [GO:0016558]; protein import into peroxisome matrix, receptor recycling [GO:0016562]; protein unfolding [GO:0043335]	ATPase activity [GO:0016887]; ATP binding [GO:0005524]
2071	YHR187W	P38874	IKI1	Elongator complex protein 5	35219	1		1	623.075	339.73	422.2	148.577	1.32991	0.41133	0.20626	0.621928	1071.7	215.5	818.7	386.4	472.6	199.4	405.3	611.5	10.0657	7.75154	9.67719	8.59395	8.88448	7.63952	8.66285	9.25621	513490000	99276000	240480000	112000000	77458000	36915000	127230000	129040000	14	cytoplasm [GO:0005737]; cytosol [GO:0005829]; elongator holoenzyme complex [GO:0033588]; nucleoplasm [GO:0005654]; nucleus [GO:0005634]	tRNA modification [GO:0006400]; tRNA wobble uridine modification [GO:0002098]	identical protein binding [GO:0042802]
1767	YGR133W	P29340	PEX4	Ubiquitin-conjugating enzyme E2-21 kDa	21118	1	1		621.5	301.982	113.275	80.1563	6.8932	2.78517	1.71597	0.0192322	422.1	510.3	1140.4	413.2	161.7	31.4	219.7	40.3	8.72144	8.9952	10.1553	8.6907	7.33718	4.97269	7.77939	5.33271	158920000	184680000	263220000	94113000	20819000	4567500	54175000	6684200	11	nucleus [GO:0005634]; peroxisome [GO:0005777]	peroxisome organization [GO:0007031]; protein autoubiquitination [GO:0051865]; protein import into peroxisome matrix, receptor recycling [GO:0016562]; protein monoubiquitination [GO:0006513]; protein polyubiquitination [GO:0000209]; protein ubiquitination [GO:0016567]	ATP binding [GO:0005524]; ubiquitin conjugating enzyme activity [GO:0061631]; ubiquitin-protein transferase activity [GO:0004842]
3770	YNL329C	P33760	PEX6	Peroxisomal ATPase PEX6	115570	1	1		572.975	89.7449	162.5	29.5029	3.54742	1.82677	3.21394	0.000611027	709.7	573.3	549.9	459	159.5	116.7	196.5	177.3	9.47107	9.16315	9.10303	8.84235	7.31741	6.86666	7.61839	7.47005	1214400000	943130000	576950000	475230000	93392000	77185000	220250000	133660000	50	cytosol [GO:0005829]; peroxisomal membrane [GO:0005778]; peroxisome [GO:0005777]	protein import into peroxisome matrix [GO:0016558]; protein import into peroxisome matrix, receptor recycling [GO:0016562]; protein unfolding [GO:0043335]	ATPase activity [GO:0016887]; ATP binding [GO:0005524]
147	YAL048C	P39722	GEM1	Mitochondrial Rho GTPase 1	75149	1		1	504.975	65.6609	200.475	97.6553	2.85961	1.51582	1.55509	0.0278557	521.2	549.5	393.5	555.7	95.4	110.6	301.5	294.4	9.02569	9.10198	8.62022	9.11816	6.57592	6.78921	8.23601	8.20163	677830000	686960000	313720000	437220000	42430000	55578000	256870000	168640000	38	ERMES complex [GO:0032865]; integral component of mitochondrial outer membrane [GO:0031307]; mitochondrial outer membrane [GO:0005741]; mitochondrion [GO:0005739]	heme transport [GO:0015886]; mitochondrion-endoplasmic reticulum membrane tethering [GO:1990456]; mitochondrion inheritance [GO:0000001]; mitochondrion organization [GO:0007005]; phospholipid homeostasis [GO:0055091]; regulation of mitochondrion organization [GO:0010821]	calcium ion binding [GO:0005509]; GTPase activity [GO:0003924]; GTP binding [GO:0005525]
2552	YKL050C	P35736	LPX2	Uncharacterized protein YKL050C	103140	1	1		496.35	112.677	934.425	141.121	0.522748	-0.935812	1.70922	0.0195333	469.4	531.4	336.1	648.5	822.4	1106.5	1038	770.8	8.87467	9.05365	8.39275	9.34096	9.6837	10.1118	10.0196	9.59021	803220000	874130000	352580000	671340000	481440000	731530000	1163700000	580980000	50	eisosome [GO:0032126]	eisosome assembly [GO:0070941]
1533	YGL080W	P53157	MPC1	Mitochondrial pyruvate carrier 1	14995	1		1	494.825	66.25	38.0333	9.08197	13.3356	3.73721	4.01045	9.76225e-05	598.9	502.6	424.6	453.2		44	25.2	44.9	9.22617	8.97327	8.72996	8.824		5.45943	4.65535	5.48864	122990000	99213000	53449000	56300000	0	3490000	3388200	4059000	6	integral component of mitochondrial inner membrane [GO:0031305]; mitochondrion [GO:0005739]	mitochondrial pyruvate transmembrane transport [GO:0006850]	pyruvate transmembrane transporter activity [GO:0050833]
962	YDR255C	Q12508	RMD5	E3 ubiquitin-protein ligase RMD5	49168	1		1	447.6	18.9365	475.675	29.5911	0.941977	-0.0862359	0.193522	0.64044	431.7	475.7	428.9	454.1	435.8	461.5	513.9	491.5	8.75389	8.89391	8.7445	8.82687	8.76752	8.85019	9.00534	8.94105	369350000	391290000	224990000	235040000	127550000	152560000	288090000	185220000	25	cytoplasm [GO:0005737]; cytosol [GO:0005829]; GID complex [GO:0034657]; nucleus [GO:0005634]; peroxisome [GO:0005777]	negative regulation of gluconeogenesis [GO:0045721]; proteasome-mediated ubiquitin-dependent protein catabolic process [GO:0043161]; ubiquitin-dependent protein catabolic process [GO:0006511]	metal ion binding [GO:0046872]; ubiquitin protein ligase activity [GO:0061630]
4338	YPL147W	P41909	PXA1	Peroxisomal long-chain fatty acid import protein 2	100020	1	1		423.9	185.729	279.1	23.9	1.38652	0.471466	0.298117	0.503365	704.7	240.1	273.8	477		303		255.2	9.46087	7.90749	8.09698	8.89785		8.24317		7.99548	1109400000	363440000	264310000	454300000	0	184320000	0	176940000	46	integral component of peroxisomal membrane [GO:0005779]; peroxisomal membrane [GO:0005778]; peroxisome [GO:0005777]	fatty acid beta-oxidation [GO:0006635]; fatty acid transport [GO:0015908]; fatty-acyl-CoA transport [GO:0015916]; long-chain fatty acid catabolic process [GO:0042758]; long-chain fatty acid import into peroxisome [GO:0015910]; peroxisome organization [GO:0007031]; very long-chain fatty acid catabolic process [GO:0042760]	ATPase activity [GO:0016887]; ATPase-coupled transmembrane transporter activity [GO:0042626]; ATP binding [GO:0005524]; long-chain fatty acid transporter activity [GO:0005324]
878	YDR142C	P39108	PEX7	Peroxisomal targeting signal 2 receptor	42322	1	1		406.525	156.392	394.85	76.4803	0.949074	-0.075408	0.04282	0.906108	587.4	394.7	162.8	481.2	412.8	398.3	491	277.3	9.1982	8.62461	7.34696	8.91049	8.6893	8.63771	8.93958	8.1153	381970000	246710000	64911000	189300000	91818000	100070000	209160000	79416000	19	cytosol [GO:0005829]; peroxisomal matrix [GO:0005782]; peroxisome [GO:0005777]	protein import into peroxisome matrix [GO:0016558]; protein import into peroxisome matrix, docking [GO:0016560]	peroxisome matrix targeting signal-2 binding [GO:0005053]
1610	YGL184C	P53101	STR3	Cystathionine beta-lyase	51828	1		1	386.85	90.3566	7122	613.629	0.0530054	-4.23772	5.17568	6.67303e-06	302.5	470.6	290.9	483.4	7089.4	8099.9	6875.2	6423.5	8.24079	8.87836	8.18438	8.91707	12.7914	12.9837	12.7472	12.6491	217440000	325150000	128190000	210190000	1743000000	2249100000	3237200000	2033400000	21	cytoplasm [GO:0005737]; nucleus [GO:0005634]; peroxisome [GO:0005777]	'de novo' L-methionine biosynthetic process [GO:0071266]; cysteine biosynthetic process via cystathionine [GO:0019343]; methionine biosynthetic process [GO:0009086]; transsulfuration [GO:0019346]	carbon-sulfur lyase activity [GO:0016846]; cystathionine beta-lyase activity [GO:0004121]; cystathionine gamma-lyase activity [GO:0004123]; cysteine-S-conjugate beta-lyase activity [GO:0047804]; pyridoxal phosphate binding [GO:0030170]
711	YDL157C	Q12082	DMO2	Uncharacterized protein YDL157C, mitochondrial	13562	1		1	371.175	118.486	93.1	21.9814	3.89377	1.96117	2.23583	0.00580986	273.1	248.9	420.9	541.8	122.8	70.3		86.2	8.09329	7.95942	8.71733	9.08162	6.94017	6.13545		6.42962	56081000	49138000	52984000	67308000	8624900	5574800	0	7796300	6	mitochondrion [GO:0005739]
1131	YDR479C	Q03370	PEX29	Peroxisomal membrane protein PEX29	63542	1	1		346.925	99.5912	110.25	32.7498	3.14109	1.65127	2.18657	0.00650769	420	468.8	234	264.9	103.8	99.1	163.6	74.5	8.71425	8.87283	7.87036	8.0493	6.69766	6.63081	7.35403	6.21917	431230000	462700000	147300000	164540000	36445000	39316000	110040000	33691000	30	endoplasmic reticulum [GO:0005783]; integral component of membrane [GO:0016021]; peroxisomal membrane [GO:0005778]; peroxisome [GO:0005777]	ER-dependent peroxisome organization [GO:0032581]; peroxisome organization [GO:0007031]
954	YDR244W	P35056	PEX5	Peroxisomal targeting signal receptor	69323	1	1		274.3	54.4081	48.65	18.0656	5.9132	2.56394	3.08827	0.00081608	225	231.5	279.5	361.2	37.4	77	29.4	50.8	7.81378	7.85487	8.1267	8.49665	5.22497	6.26679	4.87774	5.66676	277160000	274220000	211140000	269250000	15756000	36650000	23708000	27581000	36	cytosol [GO:0005829]; peroxisomal importomer complex [GO:1990429]; peroxisomal membrane [GO:0005778]; peroxisome [GO:0005777]	protein import into peroxisome matrix [GO:0016558]; protein import into peroxisome matrix, docking [GO:0016560]	peroxisome matrix targeting signal-1 binding [GO:0005052]; protein-macromolecule adaptor activity [GO:0030674]
2050	YHR160C	P38855	PEX18	Peroxisomal membrane protein PEX18	32037	1	1		224.125	62.6692	140.033	70.8524	1.72211	0.784178	0.656677	0.220457	183.3	277.5	292.4	143.3	240.2	92.2	87.7		7.51806	8.11634	8.1918	7.16289	7.90809	6.52669	6.4545		81555000	118690000	79748000	38584000	36564000	15845000	25549000	0	13	cytosol [GO:0005829]; peroxisomal membrane [GO:0005778]; peroxisome [GO:0005777]	protein import into peroxisome matrix [GO:0016558]
2924	YLR151C	Q12524	PCD1	Peroxisomal coenzyme A diphosphatase 1, peroxisomal	39754	1	1		219.2	49.5102	172.825	83.2912	1.45484	0.540856	0.344345	0.452538	272.1	265.2	169.7	169.8	275.8	218.6	53.8	143.1	8.08799	8.05094	7.40684	7.40769	8.10748	7.77215	5.74953	7.16088	149020000	139580000	56962000	56260000	51669000	46253000	19297000	34508000	16	cytosol [GO:0005829]; peroxisome [GO:0005777]	coenzyme A catabolic process [GO:0015938]; DNA repair [GO:0006281]; nucleoside diphosphate metabolic process [GO:0009132]	8-oxo-7,8-dihydrodeoxyguanosine triphosphate pyrophosphatase activity [GO:0035539]; 8-oxo-7,8-dihydroguanosine triphosphate pyrophosphatase activity [GO:0008413]; acetyl-CoA hydrolase activity [GO:0003986]; CoA pyrophosphatase activity [GO:0010945]; magnesium ion binding [GO:0000287]; manganese ion binding [GO:0030145]
2719	YKR036C	P36130	CAF4	CCR4-associated factor 4	72831	1		1	214.725	41.1894	244.5	35.2882	0.871232	-0.198872	0.303404	0.497274	278.8	197.6	165.9	216.6	301.7	245.5	212.7	218.1	8.12309	7.62644	7.37417	7.75889	8.23697	7.93958	7.73268	7.76885	324410000	221050000	118330000	152450000	120090000	110370000	162140000	111790000	34	CCR4-NOT complex [GO:0030014]; mitochondrial outer membrane [GO:0005741]; mitochondrion [GO:0005739]; preribosome, large subunit precursor [GO:0030687]	mitochondrial fission [GO:0000266]; peroxisome fission [GO:0016559]; regulation of transcription by RNA polymerase II [GO:0006357]
392	YBR179C	P38297	FZO1	Mitofusin FZO1	97807	1		1	210.425	39.7956	57.225	17.6786	3.76244	1.91167	2.85123	0.00140855	272.4	209.9	162.3	197.1	45.6	48.3	87.8	47.2	8.08958	7.71356	7.34252	7.62278	5.51096	5.59395	6.45615	5.56071	466110000	345280000	170290000	204010000	26699000	31930000	98437000	35575000	50	integral component of mitochondrial outer membrane [GO:0031307]; mitochondrial membrane [GO:0031966]; mitochondrial outer membrane [GO:0005741]; mitochondrion [GO:0005739]	mitochondrial fusion [GO:0008053]	GTPase activity [GO:0003924]; GTP binding [GO:0005525]
2949	YLR191W	P80667	PEX13	Peroxisomal membrane protein PEX13	42706	1	1		198.5	109.49	51.9	0	3.31677	1.72978	0.764121	0.172139	378.8	183	144.6	87.6		51.9			8.56529	7.5157	7.17592	6.45286		5.69766			194480000	90303000	45495000	27221000	0	10287000	0	0	15	integral component of membrane [GO:0016021]; peroxisomal importomer complex [GO:1990429]; peroxisomal membrane [GO:0005778]; Pex17p-Pex14p docking complex [GO:1990415]	protein import into peroxisome matrix, docking [GO:0016560]	protein-macromolecule adaptor activity [GO:0030674]
1721	YGR077C	P53248	PEX8	Peroxisomal biogenesis factor 8	68164	1	1		168.025	45.061	59.825	20.4546	2.86606	1.51907	2.00087	0.00997989	123.1	131.5	181.8	235.7	39.4	62.4	45.4	92.1	6.94369	7.03892	7.50621	7.88081	5.30012	5.96347	5.50462	6.52513	117980000	121160000	106780000	136670000	12912000	23092000	28488000	38869000	28	extrinsic component of intraperoxisomal membrane [GO:0005780]; peroxisomal importomer complex [GO:1990429]; peroxisomal matrix [GO:0005782]	protein import into peroxisome matrix [GO:0016558]	protein-macromolecule adaptor activity [GO:0030674]
2044	YHR150W	P38848	PEX28	Peroxisomal membrane protein PEX28	66148	1	1		141.525	59.0502	44.45	17.45	3.16731	1.66326	1.14871	0.0710052	155.9	105.9	73.9	230.4		61.9	27		7.28448	6.72656	6.2075	7.848		5.95187	4.75489		144030000	94055000	41850000	128800000	0	22109000	16362000	0	27	cytosol [GO:0005829]; integral component of membrane [GO:0016021]; peroxisomal membrane [GO:0005778]	peroxisome organization [GO:0007031]
1403	YFL027C	P43570	GYP8	GTPase-activating protein GYP8	57618	1		1	135.3	54.7276	27.3667	12.5704	4.94483	2.30592	1.58451	0.0260308	183.8	126.4	49.3	181.7	12.7	26		43.4	7.52199	6.98185	5.62352	7.50541	3.66676	4.70044		5.43962	176110000	116420000	28983000	105350000	4150200	9622200	0	18324000	28	cytoplasm [GO:0005737]; endoplasmic reticulum membrane [GO:0005789]	endoplasmic reticulum to Golgi vesicle-mediated transport [GO:0006888]; vesicle-mediated transport [GO:0016192]	GTPase activator activity [GO:0005096]
3415	YMR204C	Q03694	INP1	Inheritance of peroxisomes protein 1	47314	1	1		122.25	59.7482	39.05	7.69984	2.89523	1.53368	1.88884	0.0129169	89.4	81.5	92.6	225.5	31.5	37.1	35.7	51.9	6.4822	6.34873	6.53294	7.81698	4.97728	5.21335	5.15785	5.69766	52038000	45599000	33018000	79363000	6270400	8329800	13592000	13307000	17	extrinsic component of intraperoxisomal membrane [GO:0005780]; peroxisome [GO:0005777]	peroxisome inheritance [GO:0045033]	protein-macromolecule adaptor activity [GO:0030674]
1670	YGR004W	P53203	PEX31	Peroxisomal membrane protein PEX31	52942	1	1		117.925	36.7549	131.175	35.5309	0.898172	-0.154936	0.109814	0.77658	168.1	86.5	137.9	79.2	70.6	145.9	146.6	161.6	7.39318	6.43463	7.10748	6.30743	6.1416	7.18884	7.19574	7.33628	92030000	45561000	46293000	26227000	13230000	30862000	52598000	38968000	16	cell periphery [GO:0071944]; endoplasmic reticulum [GO:0005783]; endoplasmic reticulum tubular network [GO:0071782]; integral component of peroxisomal membrane [GO:0005779]	membrane tubulation [GO:0097749]; peroxisome organization [GO:0007031]; regulation of peroxisome organization [GO:1900063]
2404	YJR012C	P47087	Pex39	Uncharacterized protein YJR012C	14565	1	1		117.9	44.0296	64.475	9.52638	1.72217	0.784228	1.00386	0.0991161	179	140.5	78	74.1	52.1	58.6	71.5	75.7	7.48382	7.13443	6.2854	6.2114	5.70321	5.87283	6.15987	6.24222	42872000	32363000	11454000	10733000	4272300	5427500	11216000	7985200	7	integral component of membrane [GO:0016021]
3944	YOR006C	Q12094	TSR3	18S rRNA aminocarboxypropyltransferase	35686	1		1	96	24.1833	338.2	130.696	0.305268	-1.71185	1.75267	0.0176738	77.9	103.9	70.3	131.9	438.1	313.3	135	466.4	6.28355	6.69905	6.13545	7.0433	8.77512	8.2914	7.07682	8.86542	34645000	44435000	19180000	35511000	66675000	53856000	39359000	91390000	13	cytoplasm [GO:0005737]; nucleus [GO:0005634]	enzyme-directed rRNA pseudouridine synthesis [GO:0000455]; maturation of SSU-rRNA [GO:0030490]	S-adenosyl-L-methionine binding [GO:1904047]; transferase activity [GO:0016740]
3857	YOL044W	Q08215	PEX15	Peroxisomal membrane protein PEX15	43676	1	1		70.6	17.9684							85.4	47.7	90.7	58.6					6.41616	5.57592	6.50303	5.87283					55526000	29827000	36178000	23059000	0	0	0	0	19	endoplasmic reticulum membrane [GO:0005789]; integral component of peroxisomal membrane [GO:0005779]; peroxisomal membrane [GO:0005778]	protein import into peroxisome matrix, receptor recycling [GO:0016562]	protein-membrane adaptor activity [GO:0043495]
448	YBR255W	P38335	MTC4	Maintenance of telomere capping protein 4	79027	1		1	54.4	22.0571	57.95	52.7018	1.25679	0.32974	0.117005	0.763828	26.5	45	59.2	86.9	147.9	36.6	13.4	33.9	4.72792	5.49185	5.88753	6.44128	7.20848	5.19377	3.74416	5.08321	38047000	62147000	52136000	75588000	72732000	20308000	12579000	21444000	42	cytoplasm [GO:0005737]; integral component of membrane [GO:0016021]; lipid droplet [GO:0005811]; peroxisome [GO:0005777]
1198	YEL029C	P39988	BUD16	Putative pyridoxal kinase BUD16	35559	1		1	50.45	24.3325	100.4	74.2	0.655846	-0.608572	0.187362	0.649589	81.3	25.4	67.2	27.9	174.6		26.2		6.34518	4.66676	6.07039	4.80219	7.44791		4.71149		33406000	10024000	16929000	6939900	24524000	0	7042600	0	12	cytosol [GO:0005829]; nucleus [GO:0005634]	cell cycle [GO:0007049]; pyridoxal 5'-phosphate salvage [GO:0009443]; pyridoxal phosphate biosynthetic process [GO:0042823]	ATP binding [GO:0005524]; metal ion binding [GO:0046872]; pyridoxal kinase activity [GO:0008478]
4080	YOR193W	Q08580	PEX27	Peroxisomal membrane protein PEX27	44130	1	1		49.575	22.4371	20.2333	7.19274	2.28771	1.1939	0.73513	0.184022	42.8	67	15.9	72.6	23.8		10.2	26.7	5.41954	6.06609	3.99095	6.1819	4.57289		3.3505	4.73877	32210000	48518000	7335100	33050000	6122100	0	5018100	8868700	22	peroxisomal membrane [GO:0005778]; peroxisome [GO:0005777]	peroxisome fission [GO:0016559]; peroxisome organization [GO:0007031]; regulation of peroxisome size [GO:0044375]
4212	YOR373W	P32336	NUD1	Protein NUD1	94103	1		1	35.175	22.6715	14.8	11.4009	2.66492	1.41409	0.749695	0.177953	26.9	18.7	74.1	21	30.9		6	7.5	4.74953	4.22497	6.2114	4.39232	4.94953		2.58496	2.90689	34964000	23343000	59113000	16484000	13746000	0	5103200	4283900	38	cytoplasm [GO:0005737]; nuclear envelope [GO:0005635]; outer plaque of mitotic spindle pole body [GO:0061499]	astral microtubule organization [GO:0030953]; cell division [GO:0051301]; establishment of spindle localization [GO:0051293]; initial mitotic spindle pole body separation [GO:0000073]; meiotic chromosome segregation [GO:0045132]; positive regulation of exit from mitosis [GO:0031536]	alpha-tubulin binding [GO:0043014]; dynein heavy chain binding [GO:0045504]; signaling adaptor activity [GO:0035591]
3041	YLR316C	Q9URQ3	TAD3	tRNA-specific adenosine deaminase subunit TAD3	37107	1		1	33.3	23.3654	49.375	14.7816	0.385988	-1.37337	0.443426	0.360225	59.4	2.7		37.8	34.9	70.7	55.6	36.3	5.89239	1.43296		5.24031	5.12516	6.14364	5.79701	5.1819	34577000	1529400	0	13293000	6946900	15903000	21193000	9309800	17	cytoplasm [GO:0005737]; nucleus [GO:0005634]	tRNA modification [GO:0006400]	tRNA-specific adenosine deaminase activity [GO:0008251]
1607	YGL179C	P43637	TOS3	Serine/threonine-protein kinase TOS3	62090	1		1	22.05	11.4945	26.2333	1.88739	0.709376	-0.495378	0.267339	0.540332	21.1	21.1	6.8	39.2		23.8	28.4	26.5	4.39917	4.39917	2.76553	5.29278		4.57289	4.82782	4.72792	17366000	16680000	3440700	19491000	0	7541000	15300000	9597800	24	cytoplasm [GO:0005737]	protein phosphorylation [GO:0006468]; regulation of protein localization to nucleus [GO:1900180]	ATP binding [GO:0005524]; protein kinase activity [GO:0004672]; protein serine/threonine kinase activity [GO:0004674]; protein serine kinase activity [GO:0106310]; protein threonine kinase activity [GO:0106311]
2551	YKL049C	P36012	CSE4	Histone H3-like centromeric protein CSE4	26841	1		1	8.6	0	25.2	0	0.34127	-1.55102	0.801842	0.157819			8.6		25.2						3.10434		4.65535				0	0	1450200	0	2358200	0	0	0	8	2-micrometer circle DNA [GO:0005729]; CENP-A containing nucleosome [GO:0043505]; condensed chromosome, centromeric region [GO:0000779]; condensed chromosome kinetochore [GO:0000777]; kinetochore [GO:0000776]; nucleus [GO:0005634]	2-micrometer plasmid partitioning [GO:0030543]; kinetochore assembly [GO:0051382]; mitotic sister chromatid segregation [GO:0000070]; protein localization to CENP-A containing chromatin [GO:0061644]	centromeric DNA binding [GO:0019237]; protein heterodimerization activity [GO:0046982]; sequence-specific DNA binding [GO:0043565]
3277	YMR026C	Q04370	PEX12	Peroxisome assembly protein 12	45992	1	1		8.06667	2.12341								10.7	8	5.5						3.41954	3	2.45943					0	9115300	4363000	2984700	0	0	0	0	26	integral component of peroxisomal membrane [GO:0005779]; peroxisomal importomer complex [GO:1990429]	protein import into peroxisome matrix [GO:0016558]; protein monoubiquitination [GO:0006513]	protein C-terminus binding [GO:0008022]; ubiquitin protein ligase activity [GO:0061630]; ubiquitin-protein transferase activity [GO:0004842]; zinc ion binding [GO:0008270]
3270	YMR018W	Q04364	PEX9	Peroxisomal targeting signal receptor 9	59064	1	1		7.65	2.75545							9.2	5.8	4.3	11.3					3.20163	2.53605	2.10434	3.49825					8212200	4961600	2339800	6094900	0	0	0	0	26	cytosol [GO:0005829]; peroxisomal membrane [GO:0005778]; peroxisome [GO:0005777]	protein import into peroxisome matrix [GO:0016558]; protein import into peroxisome matrix, docking [GO:0016560]	peroxisome matrix targeting signal-1 binding [GO:0005052]
1780	YGR154C	P48239	GTO1	Glutathione S-transferase omega-like 1	41300	1	1				2738.93	468.484									3314.3	2965.8	2043.2	2632.4					11.6945	11.5342	10.9966	11.3622	0	0	0	0	814860000	823520000	962040000	833290000	21	cytoplasm [GO:0005737]; peroxisome [GO:0005777]	glutathione metabolic process [GO:0006749]	glutathione dehydrogenase (ascorbate) activity [GO:0045174]; glutathione transferase activity [GO:0004364]
1810	YGR192C	P00359	TDH3	Glyceraldehyde-3-phosphate dehydrogenase 3	35746				1435435	89430.7	2.41265e+06	262091	0.597066	-0.744039	2.18977	0.00645997	1453070	1286270	1520950	1481450	2282910	2854670	2173460	2339570	20.4707	20.2948	20.5365	20.4986	21.1224	21.4449	21.0516	21.1578	994620000000	846390000000	638260000000	613490000000	534550000000	754910000000	974650000000	705340000000	20	cytoplasm [GO:0005737]; cytosol [GO:0005829]; fungal-type cell wall [GO:0009277]; lipid droplet [GO:0005811]; mitochondrion [GO:0005739]; nucleus [GO:0005634]; plasma membrane [GO:0005886]	apoptotic process [GO:0006915]; gluconeogenesis [GO:0006094]; glycolytic process [GO:0006096]; heme transport [GO:0015886]; reactive oxygen species metabolic process [GO:0072593]	glyceraldehyde-3-phosphate dehydrogenase (NAD+) (phosphorylating) activity [GO:0004365]; melatonin binding [GO:1904408]; NAD binding [GO:0051287]; NADP binding [GO:0050661]; RNA binding [GO:0003723]
1394	YFL014W	P22943	HSP12	12 kDa heat shock protein	11693				1.35183e+06	133332	800737	102055	1.69346	0.759978	1.98781	0.0102847	1331780	1439250	1492490	1143790	946915	814152	660203	781678	20.3449	20.4569	20.5093	20.1254	19.8529	19.6349	19.3326	19.5762	319060000000	331470000000	219210000000	165780000000	77603000000	75355000000	103620000000	82482000000	7	cytoplasm [GO:0005737]; cytosol [GO:0005829]; endosome [GO:0005768]; nucleus [GO:0005634]; plasma membrane [GO:0005886]	cell adhesion [GO:0007155]; cellular response to heat [GO:0034605]; cellular response to osmotic stress [GO:0071470]; cellular response to oxidative stress [GO:0034599]; plasma membrane organization [GO:0007009]	lipid binding [GO:0008289]
2063	YHR174W	P00925	ENO2	Enolase 2	46914				992266	71333.3	1.82269e+06	261223	0.548261	-0.867064	2.28491	0.00518911	943816	918269	1003320	1103660	1659900	2255990	1582290	1792570	19.8481	19.8086	19.9364	20.0739	20.6627	21.1053	20.5936	20.7736	646040000000	604240000000	421040000000	457040000000	388670000000	596590000000	709550000000	540430000000	20	cytoplasmic side of plasma membrane [GO:0009898]; cytosol [GO:0005829]; fungal-type vacuole [GO:0000324]; mitochondrion [GO:0005739]; phosphopyruvate hydratase complex [GO:0000015]; plasma membrane [GO:0005886]	glycolytic process [GO:0006096]; regulation of vacuole fusion, non-autophagic [GO:0032889]	magnesium ion binding [GO:0000287]; melatonin binding [GO:1904408]; phosphopyruvate hydratase activity [GO:0004634]
345	YPR080W;YBR118W	P02994	TEF1	Elongation factor 1-alpha	50032				829753	26923.7	1.01073e+06	59290.1	0.821934	-0.282905	0.92934	0.117668	802739	810060	834515	871697	929463	1090960	988674	1033830	19.6146	19.6277	19.6706	19.7335	19.826	20.0572	19.9151	19.9796	604420000000	586340000000	385220000000	397080000000	239400000000	317350000000	487690000000	342850000000	22	cytoplasm [GO:0005737]; cytoskeleton [GO:0005856]; cytosol [GO:0005829]; fungal-type vacuole membrane [GO:0000329]; mitochondrion [GO:0005739]	actin filament bundle assembly [GO:0051017]; cellular response to amino acid starvation [GO:0034198]; negative regulation of protein kinase activity [GO:0006469]; negative regulation of protein phosphorylation [GO:0001933]; translation [GO:0006412]; translational elongation [GO:0006414]; tRNA export from nucleus [GO:0006409]	actin filament binding [GO:0051015]; GDP binding [GO:0019003]; GTPase activity [GO:0003924]; GTP binding [GO:0005525]; melatonin binding [GO:1904408]; protein kinase binding [GO:0019901]; ribosome binding [GO:0043022]; small GTPase binding [GO:0031267]; translation elongation factor activity [GO:0003746]
529	YCR012W	P00560	PGK1	Phosphoglycerate kinase	44738				824977	60520.7	1.20618e+06	133509	0.686475	-0.542721	1.57942	0.0263381	771845	797273	802972	927818	1020800	1378780	1153150	1271980	19.558	19.6047	19.615	19.8235	19.9613	20.395	20.1371	20.2786	713240000000	708240000000	454900000000	518700000000	322680000000	492230000000	698100000000	517700000000	27	cytoplasm [GO:0005737]; cytosol [GO:0005829]; mitochondrion [GO:0005739]; plasma membrane [GO:0005886]	gluconeogenesis [GO:0006094]; glycolytic process [GO:0006096]	ADP binding [GO:0043531]; ATP binding [GO:0005524]; phosphoglycerate kinase activity [GO:0004618]
886	YDR155C	P14832	CPR1	Peptidyl-prolyl cis-trans isomerase	17390				678725	27335.6	834142	103341	0.819397	-0.287365	0.750507	0.177621	706357	705677	653588	649278	811350	976850	688620	859749	19.43	19.4286	19.318	19.3085	19.63	19.8978	19.3933	19.7136	193400000000	185740000000	109710000000	107550000000	75992000000	103330000000	123520000000	103680000000	8	cytoplasm [GO:0005737]; mitochondrial intermembrane space [GO:0005758]; mitochondrion [GO:0005739]; nucleus [GO:0005634]; Set3 complex [GO:0034967]	ascospore formation [GO:0030437]; cellular protein metabolic process [GO:0044267]; histone deacetylation [GO:0016575]; positive regulation of meiotic nuclear division [GO:0045836]; protein folding [GO:0006457]; protein peptidyl-prolyl isomerization [GO:0000413]; protein transport [GO:0015031]	cyclosporin A binding [GO:0016018]; mRNA binding [GO:0003729]; peptidyl-prolyl cis-trans isomerase activity [GO:0003755]
2637	YKL152C	P00950	GPM1	Phosphoglycerate mutase 1	27608				629714	50257.8	1.10653e+06	100190	0.569598	-0.811985	2.36176	0.00434748	616698	633849	563878	704430	1015210	1244750	1006900	1159270	19.2342	19.2738	19.105	19.4261	19.9533	20.2474	19.9415	20.1448	295490000000	291960000000	165640000000	204200000000	166400000000	230420000000	316070000000	244650000000	14	cytosol [GO:0005829]; mitochondrial intermembrane space [GO:0005758]; mitochondrial outer membrane [GO:0005741]; mitochondrion [GO:0005739]	gluconeogenesis [GO:0006094]; glycolytic process [GO:0006096]	phosphoglycerate mutase activity [GO:0004619]
2840	YLR044C	P06169	PDC1	Pyruvate decarboxylase isozyme 1	61495				621242	40284.6	1002778	115448	0.622181	-0.684594	2.00203	0.00995335	572077	592372	650363	670157	888797	1182790	916205	1023320	19.1258	19.1761	19.3109	19.3541	19.7615	20.1738	19.8053	19.9648	548220000000	545710000000	382090000000	388530000000	291360000000	437900000000	575200000000	431920000000	28	cytoplasm [GO:0005737]; cytosol [GO:0005829]; nucleus [GO:0005634]; replication compartment [GO:0046809]	aromatic amino acid family catabolic process to alcohol via Ehrlich pathway [GO:0000949]; branched-chain amino acid catabolic process [GO:0009083]; glycolytic fermentation to ethanol [GO:0019655]; L-phenylalanine catabolic process [GO:0006559]; pyruvate metabolic process [GO:0006090]; regulation of viral genome replication [GO:0045069]; tryptophan catabolic process [GO:0006569]	branched-chain-2-oxoacid decarboxylase activity [GO:0047433]; carboxy-lyase activity [GO:0016831]; indolepyruvate decarboxylase activity [GO:0047434]; magnesium ion binding [GO:0000287]; phenylpyruvate decarboxylase activity [GO:0050177]; pyruvate decarboxylase activity [GO:0004737]; thiamine pyrophosphate binding [GO:0030976]
109	YAL005C	P10591	SSA1	Heat shock protein SSA1	69656				572742	33297.4	756595	113643	0.764323	-0.387745	0.961791	0.109197	525190	559305	595075	611399	614934	910645	688021	812781	19.0025	19.0933	19.1827	19.2218	19.2301	19.7965	19.3921	19.6325	629110000000	644060000000	437010000000	443080000000	251980000000	421430000000	539930000000	428820000000	35	cytoplasm [GO:0005737]; cytosol [GO:0005829]; extracellular region [GO:0005576]; fungal-type cell wall [GO:0009277]; fungal-type vacuole membrane [GO:0000329]; nucleus [GO:0005634]; plasma membrane [GO:0005886]; polysome [GO:0005844]	cellular response to unfolded protein [GO:0034620]; chaperone cofactor-dependent protein refolding [GO:0051085]; clathrin coat disassembly [GO:0072318]; cytoplasmic translation [GO:0002181]; mitochondria-associated ubiquitin-dependent protein catabolic process [GO:0072671]; negative regulation of cell aging [GO:0090344]; proteasome-mediated ubiquitin-dependent protein catabolic process [GO:004316…	ATPase activity [GO:0016887]; ATP binding [GO:0005524]; heat shock protein binding [GO:0031072]; misfolded protein binding [GO:0051787]; protein folding chaperone [GO:0044183]; tRNA binding [GO:0000049]; unfolded protein binding [GO:0051082]
3891	YOL086C	P00330	ADH1	Alcohol dehydrogenase 1	36849				537240	43269	362002	49548.1	1.49261	0.57784	1.57308	0.0267251	490613	513251	606059	539039	310024	442633	337515	357835	18.9042	18.9693	19.2091	19.04	18.242	18.7558	18.3646	18.4489	285450000000	287070000000	216180000000	189740000000	61704000000	99495000000	128650000000	91699000000	17	cytoplasm [GO:0005737]; plasma membrane [GO:0005886]; replication compartment [GO:0046809]	amino acid catabolic process to alcohol via Ehrlich pathway [GO:0000947]; ethanol biosynthetic process involved in glucose fermentation to ethanol [GO:0043458]; NADH oxidation [GO:0006116]; regulation of viral genome replication [GO:0045069]	alcohol dehydrogenase (NAD+) activity [GO:0004022]; identical protein binding [GO:0042802]; melatonin binding [GO:1904408]; methylglyoxal reductase (NADH-dependent) activity [GO:0019170]; zinc ion binding [GO:0008270]
138	YAL038W	P00549	CDC19	Pyruvate kinase 1	54544				486749	30670.9	964818	83631.6	0.505327	-0.984712	2.85375	0.00140039	442347	474442	511112	519095	880316	1093330	901870	983755	18.7548	18.8559	18.9633	18.9856	19.7477	20.0603	19.7826	19.9079	423900000000	437070000000	300280000000	300950000000	288580000000	404780000000	566200000000	415220000000	28	cytoplasm [GO:0005737]; plasma membrane [GO:0005886]	glycolytic process [GO:0006096]; pyruvate metabolic process [GO:0006090]	ATP binding [GO:0005524]; kinase activity [GO:0016301]; magnesium ion binding [GO:0000287]; potassium ion binding [GO:0030955]; pyruvate kinase activity [GO:0004743]
3530	YNL015W	P0CT04	PBI2	Protease B inhibitor 2	8589.7				482899	31573.6	299226	70682.3	1.66496	0.735489	1.35223	0.0444392	477465	466368	535376	452388	340632	371538	299701	185032	18.865	18.8311	19.0302	18.7872	18.3779	18.5032	18.1932	17.4974	81706000000	76720000000	56167000000	46835000000	19940000000	24563000000	33599000000	13946000000	5	cytoplasm [GO:0005737]; cytosol [GO:0005829]; nucleus [GO:0005634]	protein transport [GO:0015031]; regulation of proteolysis [GO:0030162]; vacuole fusion, non-autophagic [GO:0042144]	endopeptidase inhibitor activity [GO:0004866]; serine-type endopeptidase inhibitor activity [GO:0004867]
3557	YNL055C	P04840	POR1	Non-selective voltage-gated ion channel 1	30428				480553	18892.4	304888	43218.2	1.5911	0.670026	1.84056	0.0144359	485538	462296	465036	509341	250835	334793	275952	357972	18.8892	18.8185	18.827	18.9583	17.9364	18.3529	18.0741	18.4495	265880000000	243360000000	156120000000	168740000000	46987000000	70828000000	98997000000	86338000000	16	cytoplasm [GO:0005737]; integral component of mitochondrial outer membrane [GO:0031307]; mitochondrial intermembrane space [GO:0005758]; mitochondrial outer membrane [GO:0005741]; mitochondrion [GO:0005739]; pore complex [GO:0046930]	apoptotic process [GO:0006915]; cell redox homeostasis [GO:0045454]; DNA transport [GO:0051027]; ion transport [GO:0006811]; mitochondrion organization [GO:0007005]; positive regulation of protein import into nucleus [GO:0042307]; positive regulation of protein serine/threonine kinase activity [GO:0071902]	porin activity [GO:0015288]; ubiquinone binding [GO:0048039]; voltage-gated anion channel activity [GO:0008308]
308	YBR072W	P15992	HSP26	Heat shock protein 26	23879				479814	67750	830288	141427	0.580076	-0.785685	1.7121	0.0194045	383030	452367	525762	558099	803891	1049360	654092	813810	18.5471	18.7871	19.0041	19.0902	19.6166	20.0011	19.3191	19.6343	157310000000	178600000000	132380000000	138670000000	112940000000	166500000000	175990000000	147210000000	12	cytoplasm [GO:0005737]; cytoplasmic stress granule [GO:0010494]; mitochondrion [GO:0005739]; nucleus [GO:0005634]	cellular response to heat [GO:0034605]; protein folding [GO:0006457]	identical protein binding [GO:0042802]; mRNA binding [GO:0003729]; unfolded protein binding [GO:0051082]
2484	YJR121W	P00830	ATP2	ATP synthase subunit beta, mitochondrial	54793				455933	17583.3	231720	25134.4	1.97854	0.984435	2.75599	0.00175391	459174	427218	474881	462460	190521	241463	236494	258401	18.8087	18.7046	18.8572	18.819	17.5396	17.8814	17.8514	17.9793	424310000000	379510000000	269030000000	258540000000	60225000000	86203000000	143170000000	105170000000	27	cytosol [GO:0005829]; mitochondrial inner membrane [GO:0005743]; mitochondrial intermembrane space [GO:0005758]; mitochondrial proton-transporting ATP synthase, catalytic core [GO:0005754]; mitochondrial proton-transporting ATP synthase complex [GO:0005753]; mitochondrion [GO:0005739]; proton-transporting ATP synthase complex, catalytic core F(1) [GO:0045261]	ATP synthesis coupled proton transport [GO:0015986]; mitochondrial ATP synthesis coupled proton transport [GO:0042776]	ATP binding [GO:0005524]; proton-transporting ATPase activity, rotational mechanism [GO:0046961]; proton-transporting ATP synthase activity, rotational mechanism [GO:0046933]
1288	YER065C	P28240	ICL1	Isocitrate lyase	62408				453786	28828.1	6260.75	1741.9	74.7768	6.22452	6.01911	9.56941e-07	427467	450576	501605	435494	5085.6	9269.2	5233.3	5454.9	18.7055	18.7814	18.9362	18.7323	12.3122	13.1782	12.3535	12.4133	365750000000	370610000000	263120000000	225430000000	1488500000	3064000000	2933500000	2055700000	25	cytoplasm [GO:0005737]; extracellular region [GO:0005576]; vacuole [GO:0005773]	glyoxylate cycle [GO:0006097]; tricarboxylic acid cycle [GO:0006099]	isocitrate lyase activity [GO:0004451]; metal ion binding [GO:0046872]; methylisocitrate lyase activity [GO:0046421]
2562	YKL060C	P14540	FBA1	Fructose-bisphosphate aldolase	39620				439904	18165.5	671999	88621.1	0.659527	-0.600497	1.73231	0.0185221	425823	419231	450559	464003	590746	811741	600479	685030	18.6999	18.6774	18.7814	18.8238	19.1722	19.6307	19.1958	19.3858	233180000000	220690000000	151260000000	153720000000	110660000000	171730000000	215420000000	165220000000	16	cytoplasm [GO:0005737]; cytosol [GO:0005829]; mitochondrion [GO:0005739]	gluconeogenesis [GO:0006094]; glycolytic process [GO:0006096]	fructose-bisphosphate aldolase activity [GO:0004332]; melatonin binding [GO:1904408]; zinc ion binding [GO:0008270]
3772	YNR001C	P00890	CIT1	Citrate synthase, mitochondrial	53359				437877	16572.5	158252	34033	2.83268	1.50217	2.94205	0.00114273	444133	411464	456862	439048	112634	202061	141392	176920	18.7606	18.6504	18.8014	18.744	16.7813	17.6244	17.1093	17.4327	380010000000	338440000000	239650000000	227270000000	32967000000	66793000000	79256000000	66673000000	25	cytosol [GO:0005829]; mitochondrial intermembrane space [GO:0005758]; mitochondrial matrix [GO:0005759]; mitochondrion [GO:0005739]	acetyl-CoA catabolic process [GO:0046356]; carbohydrate metabolic process [GO:0005975]; citrate metabolic process [GO:0006101]; tricarboxylic acid cycle [GO:0006099]	citrate (Si)-synthase activity [GO:0004108]; citrate synthase activity [GO:0036440]
3503	YMR303C	P00331	ADH2	Alcohol dehydrogenase 2	36731				432200	130364	3042.4	602.85	139.199	7.121	5.8443	1.4312e-06	652226	349855	322682	404038	2507.4	3861.6	3377.8	2422.8	19.315	18.4164	18.2998	18.6241	11.292	11.915	11.7219	11.2425	379480000000	195680000000	115100000000	142220000000	499050000	868000000	1287500000	620870000	17	cytoplasm [GO:0005737]	amino acid catabolic process to alcohol via Ehrlich pathway [GO:0000947]; ethanol metabolic process [GO:0006067]; NADH oxidation [GO:0006116]	alcohol dehydrogenase (NAD+) activity [GO:0004022]; zinc ion binding [GO:0008270]
4061	YOR167C	Q3E7X9	RPS28A	Small ribosomal subunit protein eS28A	7591.7				432070	70396.1	367999	39888.8	1.16579	0.221309	0.410346	0.388735	348343	417441	543543	418955	360256	431693	321553	358494	18.4101	18.6712	19.052	18.6764	18.4587	18.7196	18.2947	18.4516	47688000000	54937000000	45619000000	34699000000	16871000000	22832000000	28839000000	21616000000	4	cytosol [GO:0005829]; cytosolic small ribosomal subunit [GO:0022627]	cytoplasmic translation [GO:0002181]; maturation of SSU-rRNA [GO:0030490]; positive regulation of nuclear-transcribed mRNA catabolic process, deadenylation-dependent decay [GO:1900153]; ribosomal small subunit assembly [GO:0000028]; rRNA export from nucleus [GO:0006407]; translational termination [GO:0006415]	structural constituent of ribosome [GO:0003735]
249	YBL099W	P07251	ATP1	ATP synthase subunit alpha, mitochondrial	58607				415020	13177.5	260428	26602.3	1.6013	0.679242	2.105	0.00785239	410968	398670	435289	415152	223666	275771	248614	293659	18.6487	18.6048	18.7316	18.6633	17.771	18.0731	17.9235	18.1638	421960000000	393500000000	274000000000	257880000000	78558000000	109390000000	167230000000	132800000000	30	cytosol [GO:0005829]; mitochondrial intermembrane space [GO:0005758]; mitochondrial nucleoid [GO:0042645]; mitochondrial proton-transporting ATP synthase, catalytic core [GO:0005754]; mitochondrion [GO:0005739]; plasma membrane [GO:0005886]; proton-transporting ATP synthase complex, catalytic core F(1) [GO:0045261]	ATP synthesis coupled proton transport [GO:0015986]	ADP binding [GO:0043531]; ATP binding [GO:0005524]; proton-transporting ATP synthase activity, rotational mechanism [GO:0046933]
2733	YKR057W	P0C0V8	RPS21A	Small ribosomal subunit protein eS21A	9745.7				413992	89524.1	356585	117802	1.19737	0.259865	0.239908	0.575562	395662	439915	534738	285654	208212	535861	362083	320184	18.5939	18.7469	19.0285	18.1239	17.6677	19.0315	18.466	18.2885	81249000000	86842000000	67320000000	35488000000	14626000000	42512000000	48711000000	28959000000	6	cytosol [GO:0005829]; cytosolic small ribosomal subunit [GO:0022627]	cytoplasmic translation [GO:0002181]; endonucleolytic cleavage in ITS1 to separate SSU-rRNA from 5.8S rRNA and LSU-rRNA from tricistronic rRNA transcript (SSU-rRNA, 5.8S rRNA, LSU-rRNA) [GO:0000447]; endonucleolytic cleavage to generate mature 3'-end of SSU-rRNA from (SSU-rRNA, 5.8S rRNA, LSU-rRNA) [GO:0000461]; translational termination [GO:0006415]	structural constituent of ribosome [GO:0003735]
3456	YMR250W	D0VFN3	GAD1	Glutamate decarboxylase	65989				395166	71528.5	1.00496e+06	114714	0.389173	-1.36152	2.83281	0.00146958	317839	438284	334678	489865	942803	1202810	922590	951628	18.2779	18.7415	18.3524	18.902	19.8466	20.198	19.8153	19.86	10878000000	14420000000	7022300000	10143000000	11038000000	15904000000	20686000000	14345000000	1
4414	YPL249C-A	O14455	RPL36B	Large ribosomal subunit protein eL36B	11135				381586	24510.8	386260	18767.2	0.987119	-0.0187045	0.0331404	0.92653	370125	423794	369181	363246	364420	400553	371337	408729	18.4977	18.693	18.494	18.4706	18.4752	18.6116	18.5024	18.6408	50670000000	55773000000	30985000000	30085000000	17066000000	21185000000	33304000000	24645000000	4	cytosol [GO:0005829]; cytosolic large ribosomal subunit [GO:0022625]	cytoplasmic translation [GO:0002181]; translational termination [GO:0006415]	RNA binding [GO:0003723]; structural constituent of ribosome [GO:0003735]
2766	YKR097W	P10963	PCK1	Phosphoenolpyruvate carboxykinase (ATP)	60983				368971	31268.4	2922	2687.32	175.279	7.45351	4.20574	6.2268e-05	338110	344486	376305	416983	1297.3	7573.8	1522.8	1294.1	18.3671	18.3941	18.5215	18.6696	10.3413	12.8868	10.5725	10.3377	324010000000	317350000000	221080000000	241750000000	425260000	2804000000	956030000	546200000	28	cytosol [GO:0005829]	gluconeogenesis [GO:0006094]	ATP binding [GO:0005524]; phosphoenolpyruvate carboxykinase (ATP) activity [GO:0004612]
393	YPL090C;YBR181C	P0CX37	RPS6A	Small ribosomal subunit protein eS6A	26996				363650	33522.5	375850	46960	0.970475	-0.0432367	0.0654019	0.860197	343149	402723	388829	319900	330735	454240	365812	352615	18.3885	18.6194	18.5688	18.2873	18.3353	18.7931	18.4807	18.4277	93954000000	106000000000	65268000000	52990000000	30977000000	48049000000	65617000000	42523000000	8	90S preribosome [GO:0030686]; cytosol [GO:0005829]; cytosolic small ribosomal subunit [GO:0022627]; nucleolus [GO:0005730]; nucleoplasm [GO:0005654]; small-subunit processome [GO:0032040]	cytoplasmic translation [GO:0002181]; maturation of SSU-rRNA from tricistronic rRNA transcript (SSU-rRNA, 5.8S rRNA, LSU-rRNA) [GO:0000462]; rRNA methylation [GO:0031167]; translational termination [GO:0006415]	structural constituent of ribosome [GO:0003735]
4213	YOR374W	P46367	ALD4	Potassium-activated aldehyde dehydrogenase, mitochondrial	56723				359051	50964.3	169612	18223.6	2.10853	1.07624	2.57199	0.00267922	437645	301804	367183	329571	147940	192326	156010	182173	18.7394	18.2033	18.4861	18.3302	17.1747	17.5532	17.2513	17.4749	449350000000	297890000000	231130000000	204720000000	51961000000	76290000000	104940000000	82383000000	30	mitochondrial nucleoid [GO:0042645]; mitochondrion [GO:0005739]	acetate biosynthetic process [GO:0019413]; ethanol metabolic process [GO:0006067]; NADPH regeneration [GO:0006740]; pyruvate metabolic process [GO:0006090]	aldehyde dehydrogenase (NAD+) activity [GO:0004029]; aldehyde dehydrogenase (NADP+) activity [GO:0033721]; aldehyde dehydrogenase [NAD(P)+] activity [GO:0004030]
2473	YJR104C	P00445	SOD1	Superoxide dismutase [Cu-Zn]	15854				348641	29257.1	317962	18331.7	1.09449	0.130253	0.300524	0.500582	387291	366478	317522	323273	341422	326663	291857	311908	18.5631	18.4834	18.2765	18.3024	18.3812	18.3174	18.1549	18.2508	159060000000	144690000000	79948000000	80323000000	47967000000	51831000000	78527000000	56421000000	12	cytosol [GO:0005829]; mitochondrial intermembrane space [GO:0005758]; mitochondrion [GO:0005739]; nucleus [GO:0005634]	cellular copper ion homeostasis [GO:0006878]; cellular zinc ion homeostasis [GO:0006882]; fungal-type cell wall organization [GO:0031505]; negative regulation of cellular respiration [GO:1901856]; positive regulation of DNA-binding transcription factor activity [GO:0051091]; positive regulation of transcription from RNA polymerase II promoter in response to oxidative stress [GO:0036091]; protein …	copper ion binding [GO:0005507]; superoxide dismutase activity [GO:0004784]
1827	YGR209C	P22803	TRX2	Thioredoxin-2	11204				346563	36916.9	305392	51288.4	1.14505	0.195407	0.339668	0.457438	320180	333979	409852	322242	245844	342630	264872	368221	18.2885	18.3494	18.6447	18.2978	17.9074	18.3863	18.0149	18.4902	87665000000	87906000000	68797000000	53378000000	23026000000	36243000000	47511000000	44405000000	8	cytosol [GO:0005829]; Golgi membrane [GO:0000139]; nucleus [GO:0005634]	cell redox homeostasis [GO:0045454]; deoxyribonucleotide biosynthetic process [GO:0009263]; endoplasmic reticulum to Golgi vesicle-mediated transport [GO:0006888]; glutathione metabolic process [GO:0006749]; glycerol ether metabolic process [GO:0006662]; protein deglutathionylation [GO:0080058]; protein transport [GO:0015031]; retrograde vesicle-mediated transport, Golgi to endoplasmic reticulum …	disulfide oxidoreductase activity [GO:0015036]; protein disulfide oxidoreductase activity [GO:0015035]
2583	YKL085W	P17505	MDH1	Malate dehydrogenase, mitochondrial	35650				335997	23017.6	244074	25516.7	1.38058	0.465273	1.38724	0.0409979	323997	307589	342939	369464	222467	285979	224557	243293	18.3056	18.2306	18.3876	18.4951	17.7632	18.1255	17.7767	17.8923	177420000000	161920000000	115130000000	122400000000	41673000000	60501000000	80559000000	58679000000	16	cytoplasm [GO:0005737]; mitochondrial matrix [GO:0005759]; mitochondrion [GO:0005739]	aerobic respiration [GO:0009060]; carbohydrate metabolic process [GO:0005975]; malate metabolic process [GO:0006108]; tricarboxylic acid cycle [GO:0006099]	L-malate dehydrogenase activity [GO:0030060]; mRNA binding [GO:0003729]
3172	YML028W	P34760	TSA1	Peroxiredoxin TSA1	21589				332939	14167.8	565644	114056	0.600502	-0.735758	1.66714	0.0215209	334642	309997	348463	338655	428839	692243	477903	663591	18.3523	18.2419	18.4106	18.3695	18.7101	19.4009	18.8664	19.3399	148890000000	132590000000	95050000000	91157000000	65269000000	118990000000	139300000000	130040000000	13	cytoplasm [GO:0005737]; cytosol [GO:0005829]; polysome [GO:0005844]	cell redox homeostasis [GO:0045454]; cellular response to heat [GO:0034605]; cellular response to hydroperoxide [GO:0071447]; cellular response to oxidative stress [GO:0034599]; chaperone-mediated protein folding [GO:0061077]; DNA damage checkpoint [GO:0000077]; DNA protection [GO:0042262]; negative regulation of cell aging [GO:0090344]; negative regulation of cell death [GO:0060548]; negative re…	identical protein binding [GO:0042802]; kinase regulator activity [GO:0019207]; peroxiredoxin activity [GO:0051920]; ribosome binding [GO:0043022]; thioredoxin peroxidase activity [GO:0008379]; unfolded protein binding [GO:0051082]
1694	YGR034W	P53221	RPL26B	Large ribosomal subunit protein uL24B	14235				319182	46658.6	306778	11310.5	1.02939	0.0417934	0.0613375	0.868286	358482	303253	365102	249891	322880	290997	307909	305324	18.4515	18.2102	18.4779	17.9309	18.3006	18.1506	18.2321	18.22	73614000000	59864000000	45964000000	31045000000	22681000000	23086000000	41423000000	27615000000	6	cytosol [GO:0005829]; cytosolic large ribosomal subunit [GO:0022625]	cytoplasmic translation [GO:0002181]; ribosomal large subunit biogenesis [GO:0042273]; translational termination [GO:0006415]	RNA binding [GO:0003723]; structural constituent of ribosome [GO:0003735]
3623	YNL135C	P20081	FPR1	FK506-binding protein 1	12158				315887	17589	234913	16233.8	1.34591	0.428584	1.39968	0.0398398	323650	330237	323893	285767	241157	244217	207043	247236	18.3041	18.3331	18.3052	18.1245	17.8796	17.8978	17.6596	17.9155	88615000000	86921000000	54368000000	47336000000	22587000000	25833000000	37138000000	29815000000	8	cytoplasm [GO:0005737]; mitochondrion [GO:0005739]; nucleus [GO:0005634]	chaperone-mediated protein folding [GO:0061077]; chromatin organization [GO:0006325]; protein folding [GO:0006457]; protein peptidyl-prolyl isomerization [GO:0000413]; regulation of homoserine biosynthetic process [GO:1901710]	macrolide binding [GO:0005527]; peptidyl-prolyl cis-trans isomerase activity [GO:0003755]
697	YDL191W;YDL136W	P0CX84	RPL35A	Large ribosomal subunit protein uL29A	13909				309816	30645.2	386586	29235.5	0.799967	-0.321988	0.893194	0.127881	283222	358393	313789	283859	377189	423563	400929	344663	18.1116	18.4512	18.2594	18.1148	18.5249	18.6922	18.613	18.3948	38773000000	47166000000	26336000000	23510000000	17664000000	22402000000	35958000000	20782000000	4	cytosol [GO:0005829]; cytosolic large ribosomal subunit [GO:0022625]; preribosome, large subunit precursor [GO:0030687]	cytoplasmic translation [GO:0002181]; maturation of LSU-rRNA from tricistronic rRNA transcript (SSU-rRNA, 5.8S rRNA, LSU-rRNA) [GO:0000463]; translational termination [GO:0006415]	mRNA binding [GO:0003729]; structural constituent of ribosome [GO:0003735]
3907	YOL109W	Q08245	ZEO1	Protein ZEO1	12589				307270	28284.2	232399	18194.6	1.32049	0.401069	1.17247	0.0672253	288153	271147	333488	336292	211799	259157	220241	238399	18.1365	18.0487	18.3473	18.3594	17.6923	17.9835	17.7487	17.863	59172000000	53526000000	41984000000	41779000000	14878000000	20560000000	29629000000	21562000000	6	extrinsic component of plasma membrane [GO:0019897]; mitochondrial outer membrane [GO:0005741]; mitochondrion [GO:0005739]; plasma membrane [GO:0005886]	fungal-type cell wall organization [GO:0031505]
3918	YOL127W	P04456	RPL25	Large ribosomal subunit protein uL23	15757				306730	25429.9	374638	28243.4	0.818162	-0.289542	0.817429	0.152255	303048	310319	342556	270998	365761	420409	343222	369161	18.2092	18.2434	18.386	18.0479	18.4805	18.6814	18.3888	18.4939	51859000000	51049000000	35938000000	28056000000	21411000000	27794000000	38478000000	27824000000	5	cytosol [GO:0005829]; cytosolic large ribosomal subunit [GO:0022625]; preribosome, large subunit precursor [GO:0030687]	cytoplasmic translation [GO:0002181]; ribosomal large subunit assembly [GO:0000027]; translational termination [GO:0006415]	RNA binding [GO:0003723]; rRNA binding [GO:0019843]; structural constituent of ribosome [GO:0003735]
810	YDR050C	P00942	TPI1	Triosephosphate isomerase	26795				304096	30231.1	479487	89221.9	0.641918	-0.639539	1.44117	0.0362104	305626	304372	345923	260464	518821	606146	411916	381066	18.2214	18.2155	18.4001	17.9907	18.9849	19.2093	18.652	18.5397	125520000000	120170000000	87099000000	64717000000	72890000000	96176000000	110830000000	68931000000	12	cytoplasm [GO:0005737]; cytosol [GO:0005829]; mitochondrion [GO:0005739]; plasma membrane [GO:0005886]	gluconeogenesis [GO:0006094]; glyceraldehyde-3-phosphate biosynthetic process [GO:0046166]; glycerol catabolic process [GO:0019563]; glycolytic process [GO:0006096]	triose-phosphate isomerase activity [GO:0004807]
2895	YLR109W	P38013	AHP1	Peroxiredoxin AHP1	19114				298357	28483.9	563157	109208	0.537033	-0.896917	2.011	0.00974989	315498	278282	335490	264157	466466	727371	461904	596886	18.2673	18.0862	18.3559	18.011	18.8314	19.4723	18.8172	19.1871	97181000000	82402000000	63354000000	49226000000	49151000000	86558000000	93210000000	80978000000	9	cytoplasm [GO:0005737]; cytosol [GO:0005829]; plasma membrane [GO:0005886]	cell redox homeostasis [GO:0045454]; cellular response to oxidative stress [GO:0034599]; hydrogen peroxide catabolic process [GO:0042744]; response to metal ion [GO:0010038]	thioredoxin peroxidase activity [GO:0008379]
1695	YGR037C	P31787	ACB1	Acyl-CoA-binding protein	10061				297465	15437.6	323254	45008.6	0.927532	-0.10853	0.19866	0.632908	296761	278460	321415	293223	275237	395420	298974	323384	18.1789	18.0871	18.2941	18.1616	18.0703	18.593	18.1897	18.3029	81253000000	73293000000	53952000000	48571000000	25779000000	41827000000	53628000000	38998000000	8	cytoplasm [GO:0005737]; cytosol [GO:0005829]; extracellular region [GO:0005576]; nucleus [GO:0005634]	very long-chain fatty acid biosynthetic process [GO:0042761]	lipid binding [GO:0008289]; long-chain fatty acyl-CoA binding [GO:0036042]
151	YAL054C	Q01574	ACS1	Acetyl-coenzyme A synthetase 1	79140				293986	49810.2	2530.1	348.34	115.878	6.85646	6.29691	5.04762e-07	378889	268103	276805	252146	1966	2606	2919.5	2628.9	18.5314	18.0324	18.0785	17.9439	10.941	11.3476	11.5115	11.3602	453860000000	308730000000	203280000000	182730000000	805620000	1206000000	2291100000	1387000000	35	cytosol [GO:0005829]; endoplasmic reticulum [GO:0005783]; mitochondrion [GO:0005739]; nucleus [GO:0005634]	acetate fermentation [GO:0019654]; acetyl-CoA biosynthetic process [GO:0006085]; acetyl-CoA biosynthetic process from acetate [GO:0019427]; histone acetylation [GO:0016573]	acetate-CoA ligase activity [GO:0003987]; acid-ammonia (or amide) ligase activity [GO:0016880]; AMP binding [GO:0016208]; ATP binding [GO:0005524]
1202	YEL034W	P23301	HYP2	Eukaryotic translation initiation factor 5A-1	17114				287632	16421.9	303908	55070.5	0.959537	-0.0595897	0.0835204	0.825049	305721	299804	281029	263973	261346	392432	307638	254218	18.2219	18.1937	18.1004	18.01	17.9956	18.5821	18.2309	17.9557	83706000000	78911000000	47173000000	43726000000	24478000000	41511000000	55182000000	30657000000	8	cytoplasm [GO:0005737]; mitochondrion [GO:0005739]; perinuclear region of cytoplasm [GO:0048471]	positive regulation of cytoplasmic translational elongation through polyproline stretches [GO:1903272]; positive regulation of translational elongation [GO:0045901]; positive regulation of translational initiation [GO:0045948]; positive regulation of translational termination [GO:0045905]; translational frameshifting [GO:0006452]	ribosome binding [GO:0043022]; RNA binding [GO:0003723]; translation elongation factor activity [GO:0003746]; translation initiation factor activity [GO:0003743]
3401	YMR186W	P15108	HSC82	ATP-dependent molecular chaperone HSC82	80899				284805	22421.5	363500	32383.7	0.784343	-0.350443	1.00238	0.0994527	259689	269941	318210	291381	314532	395870	354315	389283	17.9864	18.0423	18.2796	18.1525	18.2628	18.5947	18.4347	18.5705	328850000000	328610000000	247040000000	223230000000	136250000000	193670000000	293940000000	217120000000	37	cytoplasm [GO:0005737]; cytosol [GO:0005829]; mitochondrion [GO:0005739]; perinuclear region of cytoplasm [GO:0048471]; plasma membrane [GO:0005886]; protein-containing complex [GO:0032991]	'de novo' protein folding [GO:0006458]; box C/D snoRNP assembly [GO:0000492]; cellular response to heat [GO:0034605]; proteasome assembly [GO:0043248]; protein folding [GO:0006457]; protein refolding [GO:0042026]; protein stabilization [GO:0050821]; telomere maintenance [GO:0000723]	ATPase activity [GO:0016887]; ATP binding [GO:0005524]; unfolded protein binding [GO:0051082]
404	YBR196C	P12709	PGI1	Glucose-6-phosphate isomerase	61298				282079	27068.4	464000	83489.7	0.614896	-0.701585	1.62863	0.0235165	264614	248138	316515	299048	371791	581258	399917	503033	18.0135	17.9208	18.2719	18.19	18.5041	19.1488	18.6093	18.9403	226410000000	204100000000	166030000000	154800000000	108820000000	192140000000	224170000000	189570000000	25	cytosol [GO:0005829]; mitochondrion [GO:0005739]; plasma membrane [GO:0005886]	gluconeogenesis [GO:0006094]; glucose 6-phosphate metabolic process [GO:0051156]; glycolytic process [GO:0006096]	glucose-6-phosphate isomerase activity [GO:0004347]; monosaccharide binding [GO:0048029]
1937	YKL156W;YHR021C	P35997	RPS27A	Small ribosomal subunit protein eS27A	8879.3				281675	41926.2	286672	49735.3	0.986986	-0.0188978	0.0201881	0.954579	232470	265653	347651	280925	243110	347745	232565	323268	17.8267	18.0192	18.4073	18.0998	17.8912	18.4077	17.8273	18.3024	31825000000	34961000000	29178000000	23267000000	11385000000	18392000000	20858000000	19492000000	4	cytoplasm [GO:0005737]; cytosol [GO:0005829]; cytosolic small ribosomal subunit [GO:0022627]	cytoplasmic translation [GO:0002181]; maturation of SSU-rRNA from tricistronic rRNA transcript (SSU-rRNA, 5.8S rRNA, LSU-rRNA) [GO:0000462]; ribosomal small subunit assembly [GO:0000028]; translational termination [GO:0006415]	metal ion binding [GO:0046872]; RNA binding [GO:0003723]; structural constituent of ribosome [GO:0003735]
182	YBL015W	P32316	ACH1	Acetyl-CoA hydrolase	58711				276080	13840.3	43040	5251.69	6.4544	2.69028	4.99662	1.00782e-05	284647	264624	260830	294219	36659.8	50051.6	39542.1	45906.4	18.1188	18.0136	17.9928	18.1665	15.1619	15.6111	15.2711	15.4864	243550000000	217660000000	136820000000	152300000000	10730000000	16545000000	22165000000	17300000000	25	cytosol [GO:0005829]; mitochondrion [GO:0005739]	acetate metabolic process [GO:0006083]; propionate metabolic process, methylcitrate cycle [GO:0019679]	acetate CoA-transferase activity [GO:0008775]; acetyl-CoA hydrolase activity [GO:0003986]; propionyl-CoA:succinate CoA-transferase activity [GO:0043821]
1414	YFL039C	P60010	ACT1	Actin	41689				274892	14690.2	383094	57185.9	0.724664	-0.464617	1.19911	0.0632249	286239	272438	289006	251887	309007	457786	351067	414517	18.1269	18.0556	18.1407	17.9424	18.2373	18.8043	18.4214	18.6611	195930000000	179270000000	121280000000	104310000000	72355000000	121060000000	157430000000	124970000000	20	actin cortical patch [GO:0030479]; actin filament [GO:0005884]; actin filament bundle [GO:0032432]; cellular bud neck contractile ring [GO:0000142]; Ino80 complex [GO:0031011]; NuA4 histone acetyltransferase complex [GO:0035267]; Swr1 complex [GO:0000812]	ascospore wall assembly [GO:0030476]; cellular response to oxidative stress [GO:0034599]; DNA repair [GO:0006281]; endocytosis [GO:0006897]; establishment of cell polarity [GO:0030010]; histone acetylation [GO:0016573]; mitotic actomyosin contractile ring contraction [GO:1902404]; protein secretion [GO:0009306]; vacuole inheritance [GO:0000011]	ATP binding [GO:0005524]; identical protein binding [GO:0042802]; structural constituent of cytoskeleton [GO:0005200]
767	YDL229W	P11484	SSB1	Ribosome-associated molecular chaperone SSB1	66601				272467	22618.6	421350	66299.8	0.652597	-0.615736	1.54245	0.0286778	244900	266598	307800	270570	334653	512667	389742	448339	17.9018	18.0243	18.2316	18.0456	18.3523	18.9677	18.5722	18.7742	251450000000	263140000000	193750000000	168070000000	117540000000	203360000000	262160000000	202750000000	30	cytoplasm [GO:0005737]; plasma membrane [GO:0005886]; polysome [GO:0005844]	'de novo' cotranslational protein folding [GO:0051083]; cellular response to glucose starvation [GO:0042149]; cellular response to unfolded protein [GO:0034620]; chaperone cofactor-dependent protein refolding [GO:0051085]; cytoplasmic translation [GO:0002181]; protein refolding [GO:0042026]; regulation of translational fidelity [GO:0006450]; ribosomal subunit export from nucleus [GO:0000054]; rRN…	ATPase activity [GO:0016887]; ATP binding [GO:0005524]; calmodulin binding [GO:0005516]; heat shock protein binding [GO:0031072]; misfolded protein binding [GO:0051787]; protein folding chaperone [GO:0044183]; unfolded protein binding [GO:0051082]
2277	YJL052W	P00360	TDH1	Glyceraldehyde-3-phosphate dehydrogenase 1	35750				270166	54968.3	898053	171396	0.300919	-1.73256	2.94646	0.00113119	219205	257301	241719	362439	651944	1135510	886358	918399	17.7419	17.9731	17.883	18.4674	19.3144	20.1149	19.7575	19.8088	165050000000	186240000000	111580000000	165100000000	167920000000	330310000000	437220000000	304570000000	22	cytosol [GO:0005829]; fungal-type cell wall [GO:0009277]; lipid droplet [GO:0005811]; mitochondrion [GO:0005739]; plasma membrane [GO:0005886]	gluconeogenesis [GO:0006094]; glycolytic process [GO:0006096]	glyceraldehyde-3-phosphate dehydrogenase (NAD+) (phosphorylating) activity [GO:0004365]; melatonin binding [GO:1904408]; NAD binding [GO:0051287]; NADP binding [GO:0050661]
1859	YGR254W	P00924	ENO1	Enolase 1	46816				268861	19570.1	527142	65106.8	0.512526	-0.964304	2.5643	0.00272708	268547	272013	239893	294991	441976	624851	514681	527061	18.0348	18.0533	17.872	18.1703	18.7536	19.2532	18.9733	19.0076	183820000000	178990000000	100670000000	122160000000	103490000000	165240000000	230800000000	158900000000	20	cytoplasm [GO:0005737]; cytosol [GO:0005829]; fungal-type vacuole [GO:0000324]; mitochondrion [GO:0005739]; phosphopyruvate hydratase complex [GO:0000015]; plasma membrane [GO:0005886]	glycolytic process [GO:0006096]; regulation of vacuole fusion, non-autophagic [GO:0032889]	magnesium ion binding [GO:0000287]; melatonin binding [GO:1904408]; phosphopyruvate hydratase activity [GO:0004634]
4579	YPR191W	P07257	QCR2	Cytochrome b-c1 complex subunit 2, mitochondrial	40478				267516	7480.7	147685	20163.9	1.82765	0.869992	2.3752	0.00421502	279385	261216	268458	261005	121963	154943	137662	176173	18.0919	17.9949	18.0343	17.9937	16.8961	17.2414	17.0708	17.4266	200800000000	180480000000	118290000000	113490000000	29986000000	43023000000	64819000000	55769000000	21	mitochondrial crista [GO:0030061]; mitochondrial respiratory chain complex III [GO:0005750]; mitochondrion [GO:0005739]	aerobic respiration [GO:0009060]; mitochondrial electron transport, ubiquinol to cytochrome c [GO:0006122]; proteolysis [GO:0006508]	metal ion binding [GO:0046872]
229	YER102W;YBL072C	P0CX40	RPS8B	Small ribosomal subunit protein eS8B	22489				265573	20138.7	269628	47267.5	0.996851	-0.00455008	0.00637097	0.985437	262357	245528	298878	255528	220497	342271	235854	279891	18.0012	17.9055	18.1892	17.9631	17.7504	18.3848	17.8475	18.0945	71833000000	64625000000	50169000000	42327000000	20652000000	36205000000	42306000000	33753000000	8	90S preribosome [GO:0030686]; cytosol [GO:0005829]; cytosolic small ribosomal subunit [GO:0022627]	cytoplasmic translation [GO:0002181]; maturation of SSU-rRNA from tricistronic rRNA transcript (SSU-rRNA, 5.8S rRNA, LSU-rRNA) [GO:0000462]; translational termination [GO:0006415]	structural constituent of ribosome [GO:0003735]
3135	YLR441C	P33442	RPS1A	Small ribosomal subunit protein eS1A	28743				264198	14106.8	269782	44934.2	0.990419	-0.0138884	0.017818	0.959803	250437	267862	252782	285713	229262	345925	253038	250905	17.9341	18.0311	17.9475	18.1242	17.8066	18.4001	17.949	17.9368	145710000000	149820000000	90167000000	100570000000	45630000000	77757000000	96450000000	64297000000	17	90S preribosome [GO:0030686]; cytosol [GO:0005829]; cytosolic small ribosomal subunit [GO:0022627]	cytoplasmic translation [GO:0002181]; maturation of SSU-rRNA from tricistronic rRNA transcript (SSU-rRNA, 5.8S rRNA, LSU-rRNA) [GO:0000462]; translational termination [GO:0006415]	structural constituent of ribosome [GO:0003735]
3451	YOR312C;YMR242C	P0CX24	RPL20B	Large ribosomal subunit protein eL20B	20437				255484	24782.9	295542	41839.3	0.869163	-0.202301	0.393958	0.403685	266685	290470	227883	236897	257460	345504	250968	328235	18.0248	18.148	17.7979	17.8539	17.974	18.3983	17.9371	18.3244	73018000000	76454000000	38252000000	39241000000	24114000000	36547000000	45017000000	39583000000	8	cytosol [GO:0005829]; cytosolic large ribosomal subunit [GO:0022625]	cytoplasmic translation [GO:0002181]; translational termination [GO:0006415]	structural constituent of ribosome [GO:0003735]
3853	YOL040C	Q01855	RPS15	Small ribosomal subunit protein uS19	16002				254398	18964.8	245950	30126.9	1.03935	0.0556849	0.0882718	0.816071	244738	270296	274443	228115	202969	287792	250504	242534	17.9009	18.0442	18.0661	17.7994	17.6309	18.1347	17.9345	17.8878	58633000000	62251000000	40309000000	33063000000	16634000000	26637000000	39317000000	25592000000	7	cytosol [GO:0005829]; cytosolic small ribosomal subunit [GO:0022627]	cytoplasmic translation [GO:0002181]; ribosomal small subunit assembly [GO:0000028]; rRNA export from nucleus [GO:0006407]; translational termination [GO:0006415]	RNA binding [GO:0003723]; structural constituent of ribosome [GO:0003735]
1109	YML026C;YDR450W	P0CX56	RPS18B	Small ribosomal subunit protein uS13B	17037				253642	19519.7	262670	39352.6	0.97391	-0.0381397	0.0539102	0.883262	243387	253652	232625	284902	210375	315398	244023	280885	17.8929	17.9525	17.8276	18.1201	17.6826	18.2668	17.8967	18.0996	83299000000	83454000000	48810000000	58991000000	24630000000	41703000000	54714000000	42341000000	10	cytosol [GO:0005829]; cytosolic small ribosomal subunit [GO:0022627]; mitochondrion [GO:0005739]; small ribosomal subunit [GO:0015935]	cytoplasmic translation [GO:0002181]; endonucleolytic cleavage in ITS1 to separate SSU-rRNA from 5.8S rRNA and LSU-rRNA from tricistronic rRNA transcript (SSU-rRNA, 5.8S rRNA, LSU-rRNA) [GO:0000447]; rRNA export from nucleus [GO:0006407]; translational termination [GO:0006415]	rRNA binding [GO:0019843]; structural constituent of ribosome [GO:0003735]
3046	YLR325C	P49167	RPL38	Large ribosomal subunit protein eL38	8826.4				253580	15794.4	338350	69554.4	0.766211	-0.384187	0.716958	0.191885	245338	256243	235072	277669	227658	420072	353259	352413	17.9044	17.9672	17.8427	18.083	17.7965	18.6803	18.4304	18.4269	25190000000	25292000000	14797000000	17248000000	7996000000	16663000000	23762000000	15937000000	3	cytosol [GO:0005829]; cytosolic large ribosomal subunit [GO:0022625]	cytoplasmic translation [GO:0002181]; ribonucleoprotein complex assembly [GO:0022618]; translational termination [GO:0006415]	structural constituent of ribosome [GO:0003735]
2569	YKL067W	P36010	YNK1	Nucleoside diphosphate kinase	17166				252024	24666.1	172098	13507.5	1.46118	0.54713	1.61743	0.0241309	274190	264565	210352	258989	160152	195015	165683	167542	18.0648	18.0133	17.6824	17.9825	17.2891	17.5732	17.3381	17.3542	84457000000	78340000000	39723000000	48263000000	16875000000	23207000000	33434000000	22730000000	9	cytosol [GO:0005829]; mitochondrial intermembrane space [GO:0005758]; mitochondrion [GO:0005739]	cellular response to DNA damage stimulus [GO:0006974]; CTP biosynthetic process [GO:0006241]; DNA repair [GO:0006281]; GTP biosynthetic process [GO:0006183]; nucleoside diphosphate phosphorylation [GO:0006165]; nucleoside triphosphate biosynthetic process [GO:0009142]; UTP biosynthetic process [GO:0006228]	ATP binding [GO:0005524]; metal ion binding [GO:0046872]; nucleoside diphosphate kinase activity [GO:0004550]
1380	YER177W	P29311	BMH1	Protein BMH1	30091				249129	18833	287124	29130.9	0.870059	-0.200814	0.471156	0.337943	239689	247145	279945	229737	316762	298913	238852	293969	17.8708	17.915	18.0948	17.8096	18.273	18.1894	17.8658	18.1653	123050000000	121970000000	88108000000	71353000000	55628000000	59285000000	80332000000	66470000000	15	cytoplasm [GO:0005737]; cytoplasmic stress granule [GO:0010494]; nucleus [GO:0005634]; plasma membrane [GO:0005886]	aggresome assembly [GO:0070842]; ascospore formation [GO:0030437]; DNA damage checkpoint [GO:0000077]; fungal-type cell wall chitin biosynthetic process [GO:0034221]; mitotic spindle orientation checkpoint [GO:0031578]; negative regulation of apoptotic process [GO:0043066]; negative regulation of transcription by RNA polymerase II [GO:0000122]; negative regulation of ubiquitin protein ligase acti…	DNA replication origin binding [GO:0003688]; enzyme activator activity [GO:0008047]; phosphoserine residue binding [GO:0050815]; RNA polymerase II activating transcription factor binding [GO:0001102]
398	YBR189W	P05755	RPS9B	Small ribosomal subunit protein uS4B	22298				246222	12925.7	263552	28255	0.937968	-0.092389	0.181802	0.657957	224921	255150	247009	257808	257507	311329	241396	243974	17.7791	17.961	17.9142	17.9759	17.9743	18.2481	17.881	17.8964	76979000000	83947000000	51828000000	53381000000	30148000000	41165000000	54125000000	36777000000	10	90S preribosome [GO:0030686]; cytosol [GO:0005829]; cytosolic small ribosomal subunit [GO:0022627]; nucleolus [GO:0005730]; small ribosomal subunit [GO:0015935]; small-subunit processome [GO:0032040]	maturation of SSU-rRNA from tricistronic rRNA transcript (SSU-rRNA, 5.8S rRNA, LSU-rRNA) [GO:0000462]; positive regulation of translational fidelity [GO:0045903]; translational termination [GO:0006415]	rRNA binding [GO:0019843]; structural constituent of ribosome [GO:0003735]
1929	YHR010W;YDR471W	P0C2H6	RPL27A	Large ribosomal subunit protein eL27A	15531				245972	23743.1	281900	34999.5	0.875146	-0.192404	0.39	0.40738	260960	274004	211830	237093	310609	322510	250710	243773	17.9935	18.0638	17.6925	17.8551	18.2447	18.299	17.9357	17.8952	53588000000	54090000000	26668000000	29455000000	21819000000	25586000000	33728000000	22048000000	6	cytosol [GO:0005829]; cytosolic large ribosomal subunit [GO:0022625]	cytoplasmic translation [GO:0002181]; translational termination [GO:0006415]	structural constituent of ribosome [GO:0003735]
1106	YML024W;YDR447C	P02407	RPS17A	Small ribosomal subunit protein eS17A	15788				243786	21991.2	285720	36523.5	0.856504	-0.223467	0.494496	0.320261	227549	244060	279546	223988	274194	345930	275388	247366	17.7958	17.8969	18.0927	17.7731	18.0648	18.4001	18.0711	17.9163	46727000000	48179000000	35193000000	27827000000	19261000000	27444000000	37048000000	22373000000	6	cytosol [GO:0005829]; cytosolic small ribosomal subunit [GO:0022627]	cytoplasmic translation [GO:0002181]; ribosomal small subunit assembly [GO:0000028]; translational termination [GO:0006415]	structural constituent of ribosome [GO:0003735]
3622	YNL134C	P53912	YNL134C	Uncharacterized protein YNL134C	41164				241875	15797	187716	21696.1	1.29395	0.371779	1.03348	0.0925798	258463	238952	252665	217420	188248	222493	175054	165070	17.9796	17.8664	17.9469	17.7301	17.5223	17.7634	17.4174	17.3327	150380000000	133650000000	90125000000	76531000000	37467000000	50012000000	66725000000	42301000000	17	cytoplasm [GO:0005737]; nucleus [GO:0005634]	response to furfural [GO:1901426]	aldehyde dehydrogenase (NAD+) activity [GO:0004029]
1900	YHL015W	P38701	RPS20	Small ribosomal subunit protein uS10	13907				231236	17568.8	250853	36284.6	0.928964	-0.106306	0.179051	0.662139	215315	236444	257766	215418	212489	289926	216827	284170	17.7161	17.8511	17.9757	17.7168	17.697	18.1453	17.7262	18.1164	58953000000	62234000000	43268000000	35683000000	19902000000	30668000000	38893000000	34269000000	8	cytosol [GO:0005829]; cytosolic small ribosomal subunit [GO:0022627]; small ribosomal subunit [GO:0015935]	cytoplasmic translation [GO:0002181]; maturation of SSU-rRNA from tricistronic rRNA transcript (SSU-rRNA, 5.8S rRNA, LSU-rRNA) [GO:0000462]; translational termination [GO:0006415]	mRNA binding [GO:0003729]; structural constituent of ribosome [GO:0003735]
2865	YLR075W	P41805	RPL10	Large ribosomal subunit protein uL16	25361				225622	21496.4	263687	37662.8	0.860217	-0.217227	0.42747	0.373706	235363	241540	236988	188596	215065	316296	245351	278037	17.8445	17.8819	17.8545	17.5249	17.7144	18.2709	17.9045	18.0849	88608000000	87416000000	54698000000	42955000000	27697000000	46004000000	60513000000	46103000000	11	cytosol [GO:0005829]; cytosolic large ribosomal subunit [GO:0022625]	cytoplasmic translation [GO:0002181]; ribosomal large subunit assembly [GO:0000027]; translational termination [GO:0006415]	structural constituent of ribosome [GO:0003735]
3803	YNR034W-A	Q3E841	EGO4	Uncharacterized protein YNR034W-A	10781				222669	63960.4	211353	5159.75	1.00499	0.00718754	0.0065245	0.985089	128227	250465	208816	303167	207935	213686	218558	205233	16.9683	17.9342	17.6719	18.2098	17.6658	17.7051	17.7377	17.6469	30720000000	57684000000	30670000000	43941000000	17041000000	19778000000	34303000000	21656000000	7	cytoplasm [GO:0005737]; cytosol [GO:0005829]
3032	YLR304C	P19414	ACO1	Aconitate hydratase, mitochondrial	85367				221646	4169.11	116440	13704.3	1.91592	0.938037	2.69173	0.00203363	218489	226687	224726	216680	107929	138047	101949	117834	17.7372	17.7903	17.7778	17.7252	16.7197	17.0748	16.6375	16.8464	299110000000	298330000000	188610000000	179460000000	50544000000	73012000000	91435000000	71050000000	40	cytosol [GO:0005829]; mitochondrial intermembrane space [GO:0005758]; mitochondrial matrix [GO:0005759]; mitochondrial nucleoid [GO:0042645]; mitochondrion [GO:0005739]	mitochondrial genome maintenance [GO:0000002]; tricarboxylic acid cycle [GO:0006099]	4 iron, 4 sulfur cluster binding [GO:0051539]; aconitate hydratase activity [GO:0003994]; citrate dehydratase activity [GO:0047780]; double-stranded DNA binding [GO:0003690]; iron-sulfur cluster binding [GO:0051536]; metal ion binding [GO:0046872]; single-stranded DNA binding [GO:0003697]
1451	YIL018W;YFR031C-A	P0CX46	RPL2B	Large ribosomal subunit protein uL2B	27408				220649	21809.6	298937	61577.9	0.750054	-0.414933	0.809346	0.155115	195772	203602	249172	234051	221440	393164	299025	282120	17.5788	17.6354	17.9268	17.8365	17.7566	18.5848	18.1899	18.1059	73703000000	73686000000	57510000000	53308000000	28518000000	57184000000	73751000000	46780000000	11	cytosol [GO:0005829]; cytosolic large ribosomal subunit [GO:0022625]	cytoplasmic translation [GO:0002181]; translational termination [GO:0006415]	RNA binding [GO:0003723]; rRNA binding [GO:0019843]; structural constituent of ribosome [GO:0003735]
2088	YJR145C;YHR203C	P0CX35	RPS4A	Small ribosomal subunit protein eS4A	29410				220540	13843.3	246696	27718	0.898113	-0.155032	0.332241	0.465328	225129	241197	207723	208110	257812	281280	205014	242679	17.7804	17.8799	17.6643	17.667	17.976	18.1016	17.6454	17.8887	123280000000	126970000000	69736000000	68945000000	48294000000	59507000000	73548000000	58531000000	16	90S preribosome [GO:0030686]; cytoplasm [GO:0005737]; cytosol [GO:0005829]; cytosolic small ribosomal subunit [GO:0022627]	cytoplasmic translation [GO:0002181]; translation [GO:0006412]; translational termination [GO:0006415]	RNA binding [GO:0003723]; rRNA binding [GO:0019843]; structural constituent of ribosome [GO:0003735]
4266	YPL061W	P54115	ALD6	Magnesium-activated aldehyde dehydrogenase, cytosolic	54414				220082	15996.9	179393	27321.6	1.23921	0.309423	0.677495	0.210138	239884	218512	226178	195754	135610	200337	177220	204404	17.872	17.7374	17.7871	17.5787	17.0491	17.6121	17.4352	17.6411	229880000000	201300000000	132880000000	113490000000	44455000000	74170000000	111260000000	86274000000	28	cytosol [GO:0005829]; mitochondrion [GO:0005739]	acetate biosynthetic process [GO:0019413]; ethanol catabolic process [GO:0006068]; NADPH regeneration [GO:0006740]; response to salt stress [GO:0009651]	aldehyde dehydrogenase (NAD+) activity [GO:0004029]; aldehyde dehydrogenase (NADP+) activity [GO:0033721]; aldehyde dehydrogenase [NAD(P)+] activity [GO:0004030]
1843	YGR234W	P39676	YHB1	Flavohemoprotein	44646				217147	25521.6	68039.6	9780.9	3.20355	1.67967	3.42806	0.000373199	209659	178988	245040	234901	53255.8	78696.7	65519.5	74686.3	17.6777	17.4495	17.9027	17.8417	15.7007	16.264	15.9996	16.1886	129160000000	106000000000	92547000000	87548000000	11223000000	18730000000	26443000000	20265000000	18	cytoplasm [GO:0005737]; cytoplasmic stress granule [GO:0010494]; cytosol [GO:0005829]; mitochondrial matrix [GO:0005759]; mitochondrion [GO:0005739]; nucleus [GO:0005634]	cellular response to misfolded protein [GO:0071218]; cellular response to nitrosative stress [GO:0071500]; cellular response to oxidative stress [GO:0034599]; cellular response to reactive nitrogen species [GO:1902170]; nitric oxide catabolic process [GO:0046210]; response to toxic substance [GO:0009636]	FAD binding [GO:0071949]; heme binding [GO:0020037]; metal ion binding [GO:0046872]; nitric oxide dioxygenase activity [GO:0008941]; nitric oxide reductase activity [GO:0016966]; oxygen binding [GO:0019825]
1470	YFR053C	P04806	HXK1	Hexokinase-1	53738				215992	16640.3	239761	30315.6	0.90611	-0.142242	0.268696	0.538647	195396	211228	215650	241694	189629	270311	245199	253905	17.576	17.6884	17.7183	17.8828	17.5328	18.0443	17.9036	17.9539	180560000000	187640000000	122170000000	135120000000	59943000000	96502000000	148440000000	103340000000	27	cytoplasm [GO:0005737]; cytosol [GO:0005829]; mitochondrion [GO:0005739]	cellular glucose homeostasis [GO:0001678]; fructose import [GO:0032445]; fructose metabolic process [GO:0006000]; glucose 6-phosphate metabolic process [GO:0051156]; glucose import [GO:0046323]; glucose metabolic process [GO:0006006]; glycolytic process [GO:0006096]; mannose metabolic process [GO:0006013]	ATP binding [GO:0005524]; fructokinase activity [GO:0008865]; glucokinase activity [GO:0004340]; glucose binding [GO:0005536]; hexokinase activity [GO:0004396]; mannokinase activity [GO:0019158]
640	YDL075W	P0C2H8	RPL31A	Large ribosomal subunit protein eL31A	12953				215956	34465	286010	34459.5	0.749609	-0.415789	0.848249	0.141824	230976	231973	243955	156920	307760	328394	239386	268501	17.8174	17.8236	17.8963	17.2597	18.2314	18.3251	17.869	18.0346	55336000000	53425000000	35831000000	22744000000	25222000000	30395000000	37572000000	28332000000	7	cytosol [GO:0005829]; cytosolic large ribosomal subunit [GO:0022625]	cytoplasmic translation [GO:0002181]; regulation of translational fidelity [GO:0006450]; translational termination [GO:0006415]	structural constituent of ribosome [GO:0003735]
3952	YOR020C	P38910	HSP10	10 kDa heat shock protein, mitochondrial	11372				215606	23804.9	196283	29565.3	1.10457	0.143488	0.239017	0.576744	211406	188682	253969	208365	175099	234363	160864	214805	17.6897	17.5256	17.9543	17.6688	17.4178	17.8384	17.2955	17.7127	43412000000	37247000000	31973000000	25886000000	12300000000	18593000000	21641000000	19428000000	6	mitochondrial matrix [GO:0005759]; mitochondrion [GO:0005739]	chaperone cofactor-dependent protein refolding [GO:0051085]; chaperone-mediated protein complex assembly [GO:0051131]; protein folding [GO:0006457]; protein import into mitochondrial intermembrane space [GO:0045041]; protein refolding [GO:0042026]	ATPase activity [GO:0016887]; ATP binding [GO:0005524]; chaperone binding [GO:0051087]; metal ion binding [GO:0046872]; unfolded protein binding [GO:0051082]
647	YDL082W	Q12690	RPL13A	Large ribosomal subunit protein eL13A	22554				214236	42807.9	228208	32158.6	0.92759	-0.10844	0.120883	0.757038	224833	229556	258927	143626	245545	244662	172618	250006	17.7785	17.8085	17.9822	17.132	17.9056	17.9004	17.3972	17.9316	61559000000	60421000000	43463000000	23791000000	22998000000	25880000000	30963000000	30149000000	8	cytosol [GO:0005829]; cytosolic large ribosomal subunit [GO:0022625]	cytoplasmic translation [GO:0002181]; translational termination [GO:0006415]	RNA binding [GO:0003723]; structural constituent of ribosome [GO:0003735]
1588	YGL147C	P05738	RPL9A	Large ribosomal subunit protein uL6A	21569				213634	18083.1	253408	38892.9	0.850246	-0.234048	0.463312	0.344103	185330	211471	233231	224504	233138	282915	200177	297403	17.4997	17.6901	17.8314	17.7764	17.8308	18.11	17.6109	18.1821	63429000000	69576000000	48937000000	46485000000	27295000000	37408000000	44883000000	44831000000	10	cytosol [GO:0005829]; cytosolic large ribosomal subunit [GO:0022625]	cytoplasmic translation [GO:0002181]; translational termination [GO:0006415]	rRNA binding [GO:0019843]; structural constituent of ribosome [GO:0003735]
822	YDR064W	P05756	RPS13	Small ribosomal subunit protein uS15	17029				213334	22330.4	223611	32941	0.96015	-0.0586687	0.0809958	0.829859	199803	192088	211290	250157	173486	243771	216542	260645	17.6082	17.5514	17.6889	17.9325	17.4045	17.8952	17.7243	17.9917	61544000000	56879000000	39900000000	46617000000	18280000000	29009000000	43697000000	35361000000	9	90S preribosome [GO:0030686]; cytosol [GO:0005829]; cytosolic small ribosomal subunit [GO:0022627]; nucleolus [GO:0005730]	cytoplasmic translation [GO:0002181]; maturation of SSU-rRNA from tricistronic rRNA transcript (SSU-rRNA, 5.8S rRNA, LSU-rRNA) [GO:0000462]; translational termination [GO:0006415]	small ribosomal subunit rRNA binding [GO:0070181]; structural constituent of ribosome [GO:0003735]
1296	YIL069C;YER074W	P0CX32	RPS24B	Small ribosomal subunit protein eS24B	15329				211766	7289.59	277955	67377.8	0.781435	-0.355803	0.679555	0.209144	206419	213322	222998	204324	220995	392832	244481	253513	17.6552	17.7027	17.7667	17.6405	17.7537	18.5836	17.8994	17.9517	42388000000	42111000000	28074000000	25384000000	15524000000	31165000000	32890000000	22929000000	6	cytosol [GO:0005829]; cytosolic small ribosomal subunit [GO:0022627]	cytoplasmic translation [GO:0002181]; maturation of SSU-rRNA from tricistronic rRNA transcript (SSU-rRNA, 5.8S rRNA, LSU-rRNA) [GO:0000462]; translational termination [GO:0006415]	structural constituent of ribosome [GO:0003735]
2803	YLL050C	Q03048	COF1	Cofilin	15901				211686	27755.6	138514	10317	1.51927	0.603376	1.65383	0.0221907	187007	239689	181017	239030	150390	147089	127281	129294	17.5127	17.8708	17.4658	17.8668	17.1983	17.1663	16.9577	16.9803	44802000000	55202000000	26587000000	34645000000	12325000000	13614000000	19977000000	13643000000	7	actin cortical patch [GO:0030479]; actin cytoskeleton [GO:0015629]; cytoplasm [GO:0005737]; nuclear matrix [GO:0016363]; plasma membrane [GO:0005886]	actin filament depolymerization [GO:0030042]; actin filament organization [GO:0007015]; actin filament severing [GO:0051014]; endocytosis [GO:0006897]; Golgi to plasma membrane protein transport [GO:0043001]	actin filament binding [GO:0051015]
2801	YLL045C	P29453	RPL8B	Large ribosomal subunit protein eL8B	28111				208703	28551	272510	34671.6	0.763709	-0.388904	0.860964	0.137732	217483	237642	161254	218433	244199	331293	250668	263882	17.7305	17.8584	17.299	17.7368	17.8977	18.3377	17.9354	18.0095	111650000000	117280000000	50752000000	67842000000	42885000000	65707000000	84306000000	59667000000	15	cytosol [GO:0005829]; cytosolic large ribosomal subunit [GO:0022625]	cytoplasmic translation [GO:0002181]; maturation of LSU-rRNA [GO:0000470]; translational termination [GO:0006415]	RNA binding [GO:0003723]; structural constituent of ribosome [GO:0003735]
2930	YLR167W;YKR094C;YIL148W;YLL039C	P05759	RPS31	Ubiquitin-ribosomal protein eS31 fusion protein	17216				208597	36846.3	204862	24296.9	1.00851	0.0122254	0.0131363	0.970205	203609	243123	237288	150369	219686	222893	163168	213699	17.6354	17.8913	17.8563	17.1981	17.7451	17.766	17.316	17.7052	41811000000	47994000000	29873000000	18681000000	15432000000	17683000000	21951000000	19328000000	6	cytoplasm [GO:0005737]; cytosol [GO:0005829]; cytosolic small ribosomal subunit [GO:0022627]; nucleus [GO:0005634]	cytoplasmic translation [GO:0002181]; maturation of SSU-rRNA from tricistronic rRNA transcript (SSU-rRNA, LSU-rRNA,5S) [GO:0002109]; modification-dependent protein catabolic process [GO:0019941]; protein ubiquitination [GO:0016567]; ribosomal small subunit assembly [GO:0000028]; ribosome biogenesis [GO:0042254]; translational termination [GO:0006415]	metal ion binding [GO:0046872]; protein tag [GO:0031386]; structural constituent of ribosome [GO:0003735]; ubiquitin protein ligase binding [GO:0031625]
2832	YLR029C	P05748	RPL15A	Large ribosomal subunit protein eL15A	24422				207481	16917	224942	20699.2	0.923359	-0.115036	0.234878	0.582267	202429	235730	200991	190775	204322	243140	204306	247999	17.6271	17.8468	17.6168	17.5415	17.6405	17.8914	17.6404	17.92	55425000000	62046000000	33738000000	31601000000	19137000000	25719000000	36647000000	29907000000	8	cytosol [GO:0005829]; cytosolic large ribosomal subunit [GO:0022625]	cytoplasmic translation [GO:0002181]; translational termination [GO:0006415]	RNA binding [GO:0003723]; structural constituent of ribosome [GO:0003735]
4209	YOR369C	P48589	RPS12	Small ribosomal subunit protein eS12	15471				207176	6709.09	271468	70626.2	0.789838	-0.340371	0.533701	0.292616	200965	218256	206590	202891	179358	373340	243757	289417	17.6166	17.7357	17.6564	17.6303	17.4525	18.5101	17.8951	18.1428	48146000000	50266000000	30343000000	29407000000	14699000000	34555000000	38258000000	30539000000	7	cytosol [GO:0005829]; cytosolic small ribosomal subunit [GO:0022627]	cytoplasmic translation [GO:0002181]; translational termination [GO:0006415]	structural constituent of ribosome [GO:0003735]
3066	YLR355C	P06168	ILV5	Ketol-acid reductoisomerase, mitochondrial	44368				207123	17253.7	181940	19793.8	1.14088	0.190142	0.427395	0.373771	182693	212423	202853	230524	160956	214052	180483	172268	17.4791	17.6966	17.6301	17.8146	17.2963	17.7076	17.4615	17.3943	118800000000	132790000000	80870000000	90690000000	35804000000	53775000000	76888000000	49339000000	19	mitochondrial nucleoid [GO:0042645]; mitochondrion [GO:0005739]	branched-chain amino acid biosynthetic process [GO:0009082]; isoleucine biosynthetic process [GO:0009097]; mitochondrial genome maintenance [GO:0000002]; valine biosynthetic process [GO:0009099]	double-stranded DNA binding [GO:0003690]; ketol-acid reductoisomerase activity [GO:0004455]; metal ion binding [GO:0046872]
1063	YOR133W;YDR385W	P32324	EFT1	Elongation factor 2	93288				202284	8127.43	250652	28651	0.811919	-0.300593	0.811988	0.154174	195485	194252	214363	205037	207464	282542	243311	269292	17.5767	17.5676	17.7097	17.6455	17.6625	18.1081	17.8924	18.0388	307760000000	293990000000	206900000000	195290000000	111730000000	171850000000	250950000000	186730000000	46	cytosol [GO:0005829]; ribonucleoprotein complex [GO:1990904]	maintenance of translational fidelity [GO:1990145]; positive regulation of translational elongation [GO:0045901]; translational elongation [GO:0006414]	chaperone binding [GO:0051087]; GTPase activity [GO:0003924]; GTP binding [GO:0005525]; identical protein binding [GO:0042802]; ribosome binding [GO:0043022]; rRNA binding [GO:0019843]; translation elongation factor activity [GO:0003746]
3055	YLR340W	P05317	RPP0	Large ribosomal subunit protein uL10	33717				201824	11122.8	249229	20189.1	0.811257	-0.30177	0.903645	0.12484	198021	206275	186328	216672	219878	276287	246242	254508	17.5953	17.6542	17.5075	17.7252	17.7463	18.0758	17.9097	17.9574	81327000000	81440000000	46915000000	53836000000	30891000000	43838000000	66254000000	46038000000	12	90S preribosome [GO:0030686]; cytoplasm [GO:0005737]; cytosolic large ribosomal subunit [GO:0022625]	cytoplasmic translation [GO:0002181]; ribosomal large subunit assembly [GO:0000027]	large ribosomal subunit rRNA binding [GO:0070180]; structural constituent of ribosome [GO:0003735]
2378	YJL191W	P39516	RPS14B	Small ribosomal subunit protein uS11B	14650				200432	40239.5	234686	27846.7	0.843454	-0.245618	0.401265	0.396949	185032	201045	263188	152463	198942	273811	221004	244989	17.4974	17.6172	18.0057	17.2181	17.602	18.0628	17.7537	17.9024	44329000000	46302000000	38656000000	22098000000	16304000000	25343000000	34687000000	25851000000	7	cytosol [GO:0005829]; cytosolic small ribosomal subunit [GO:0022627]; nucleolus [GO:0005730]; small-subunit processome [GO:0032040]	cytoplasmic translation [GO:0002181]; maturation of SSU-rRNA [GO:0030490]; maturation of SSU-rRNA from tricistronic rRNA transcript (SSU-rRNA, 5.8S rRNA, LSU-rRNA) [GO:0000462]; ribosomal small subunit assembly [GO:0000028]; translation [GO:0006412]; translational termination [GO:0006415]	mRNA 5'-UTR binding [GO:0048027]; RNA binding [GO:0003723]; small ribosomal subunit rRNA binding [GO:0070181]; structural constituent of ribosome [GO:0003735]
3393	YMR175W	P50263	SIP18	Protein SIP18	8873.8				199143	27617	78241.3	12136.7	2.55314	1.35228	2.87451	0.00133504	183901	246928	184537	181206	95809.2	70612.3	63972	82571.7	17.4886	17.9137	17.4936	17.4673	16.5479	16.1076	15.9652	16.3334	31470000000	40621000000	19360000000	18760000000	5608500000	4668300000	7171800000	6223500000	5	cytoplasm [GO:0005737]	cellular response to water deprivation [GO:0042631]	phospholipid binding [GO:0005543]
2486	YJR123W	P26783	RPS5	Small ribosomal subunit protein uS7	25038				197832	12575.9	245700	37329.5	0.812729	-0.299154	0.694619	0.202014	181444	189850	211313	208722	208341	298042	212457	263962	17.4692	17.5345	17.689	17.6712	17.6686	18.1852	17.6968	18.01	68309000000	68709000000	48772000000	47539000000	26831000000	43349000000	52400000000	43769000000	11	90S preribosome [GO:0030686]; cytosol [GO:0005829]; cytosolic small ribosomal subunit [GO:0022627]; ribosome [GO:0005840]	regulation of translational fidelity [GO:0006450]; ribosomal small subunit assembly [GO:0000028]; rRNA export from nucleus [GO:0006407]; translation [GO:0006412]; translational termination [GO:0006415]	mRNA binding [GO:0003729]; rRNA binding [GO:0019843]; structural constituent of ribosome [GO:0003735]
648	YMR143W;YDL083C	P0CX51	RPS16A	Small ribosomal subunit protein uS9A	15847				196334	15978.4	202394	40413.5	0.986379	-0.0197865	0.0218515	0.95093	170236	196349	209387	209363	155668	254524	171254	228132	17.3772	17.5831	17.6758	17.6756	17.2481	17.9574	17.3858	17.7995	58263000000	64601000000	43934000000	43350000000	18225000000	33654000000	38398000000	34389000000	10	90S preribosome [GO:0030686]; cytosol [GO:0005829]; cytosolic small ribosomal subunit [GO:0022627]; small ribosomal subunit [GO:0015935]	cytoplasmic translation [GO:0002181]; maturation of SSU-rRNA from tricistronic rRNA transcript (SSU-rRNA, 5.8S rRNA, LSU-rRNA) [GO:0000462]; translational termination [GO:0006415]	RNA binding [GO:0003723]; structural constituent of ribosome [GO:0003735]
3075	YLR367W;YJL190C	Q3E7Y3	RPS22B	Small ribosomal subunit protein uS8B	14626				195791	30401.7	267247	46533.5	0.735234	-0.443725	0.867275	0.135745	175182	202538	163158	242287	218319	326612	225362	298695	17.4185	17.6278	17.3159	17.8864	17.7361	18.3172	17.7819	18.1883	41969000000	46646000000	23964000000	35117000000	17892000000	30230000000	35371000000	31518000000	7	cytosol [GO:0005829]; cytosolic small ribosomal subunit [GO:0022627]	cytoplasmic translation [GO:0002181]; translational termination [GO:0006415]	structural constituent of ribosome [GO:0003735]
2843	YLR048W	P46654	RPS0B	Small ribosomal subunit protein uS2B	27962				195339	23798.1	234361	33918.7	0.836172	-0.258128	0.504363	0.313067	170210	173579	213252	224314	191428	257147	212525	276345	17.377	17.4052	17.7022	17.7752	17.5464	17.9722	17.6973	18.0761	69905000000	68531000000	53694000000	55735000000	26894000000	40801000000	57182000000	49988000000	12	cytosol [GO:0005829]; cytosolic small ribosomal subunit [GO:0022627]	cytoplasmic translation [GO:0002181]; endonucleolytic cleavage in ITS1 to separate SSU-rRNA from 5.8S rRNA and LSU-rRNA from tricistronic rRNA transcript (SSU-rRNA, 5.8S rRNA, LSU-rRNA) [GO:0000447]; endonucleolytic cleavage to generate mature 3'-end of SSU-rRNA from (SSU-rRNA, 5.8S rRNA, LSU-rRNA) [GO:0000461]; ribosomal small subunit assembly [GO:0000028]; rRNA export from nucleus [GO:0006407];…	structural constituent of ribosome [GO:0003735]
1159	YDR513W	P17695	GRX2	Glutaredoxin-2	15861				195014	18515.1	184285	16812.6	1.05815	0.0815442	0.147209	0.71251	188704	226756	182780	181816	166771	198291	168409	203668	17.5258	17.7908	17.4797	17.4721	17.3475	17.5973	17.3616	17.6359	51667000000	59684000000	30681000000	30117000000	15620000000	20975000000	30208000000	24561000000	8	cytoplasm [GO:0005737]; cytosol [GO:0005829]; mitochondrion [GO:0005739]; nucleus [GO:0005634]	cellular response to oxidative stress [GO:0034599]; glutathione metabolic process [GO:0006749]	disulfide oxidoreductase activity [GO:0015036]; electron transfer activity [GO:0009055]; glutathione-disulfide reductase activity [GO:0004362]; glutathione peroxidase activity [GO:0004602]; glutathione transferase activity [GO:0004364]; protein disulfide oxidoreductase activity [GO:0015035]
2369	YJL177W	P46990	RPL17B	Large ribosomal subunit protein uL22B	20551				194484	21319.9	245478	28981.9	0.792933	-0.334729	0.802206	0.157686	209154	220532	167216	181034	208496	287824	252403	233190	17.6742	17.7506	17.3514	17.4659	17.6697	18.1348	17.9454	17.8311	50108000000	50790000000	24560000000	26239000000	17087000000	26640000000	39615000000	24606000000	7	cytosol [GO:0005829]; cytosolic large ribosomal subunit [GO:0022625]; preribosome, large subunit precursor [GO:0030687]	cleavage in ITS2 between 5.8S rRNA and LSU-rRNA of tricistronic rRNA transcript (SSU-rRNA, 5.8S rRNA, LSU-rRNA) [GO:0000448]; cytoplasmic translation [GO:0002181]; translational termination [GO:0006415]	structural constituent of ribosome [GO:0003735]
3349	YMR116C	P38011	ASC1	Small ribosomal subunit protein RACK1	34805				194159	13170.7	276146	41697.1	0.709582	-0.494959	1.2613	0.0547899	204274	185177	177620	209565	223529	332482	251866	296708	17.6401	17.4985	17.4384	17.677	17.7701	18.3429	17.9423	18.1787	111860000000	97480000000	59630000000	69427000000	41872000000	70339000000	90356000000	71562000000	16	cytoplasm [GO:0005737]; cytosol [GO:0005829]; cytosolic small ribosomal subunit [GO:0022627]; nucleus [GO:0005634]	G protein-coupled receptor signaling pathway [GO:0007186]; invasive growth in response to glucose limitation [GO:0001403]; mRNA destabilization [GO:0061157]; negative regulation of gene expression [GO:0010629]; negative regulation of glucose mediated signaling pathway [GO:1902660]; negative regulation of translation [GO:0017148]; negative regulation of translational frameshifting [GO:2001125]; po…	GDP-dissociation inhibitor activity [GO:0005092]; G-protein alpha-subunit binding [GO:0001965]; protein kinase C binding [GO:0005080]; ribosome binding [GO:0043022]
1613	YGL189C	P39938	RPS26A	Small ribosomal subunit protein eS26A	13505				192482	26936.9	209495	51840	0.938326	-0.091839	0.0930476	0.807147	187101	217964	214229	150635	158080	264401	157325	258174	17.5135	17.7337	17.7088	17.2007	17.2703	18.0124	17.2634	17.978	25614000000	28685000000	17980000000	12476000000	7403000000	13984000000	14110000000	15567000000	4	cytosol [GO:0005829]; cytosolic small ribosomal subunit [GO:0022627]	cytoplasmic translation [GO:0002181]; ribosome assembly [GO:0042255]; rRNA export from nucleus [GO:0006407]; translational termination [GO:0006415]	mRNA binding [GO:0003729]; structural constituent of ribosome [GO:0003735]
289	YDR025W;YBR048W	P0CX47	RPS11A	Small ribosomal subunit protein uS17A	17749				192174	21162.6	204079	34966.3	0.950502	-0.0732381	0.095527	0.802552	168997	199182	223437	177082	155693	248020	188857	223747	17.3666	17.6037	17.7695	17.4341	17.2483	17.9201	17.5269	17.7715	57839000000	65533000000	46882000000	36666000000	18228000000	32794000000	42345000000	33728000000	10	90S preribosome [GO:0030686]; cytosol [GO:0005829]; cytosolic small ribosomal subunit [GO:0022627]	cytoplasmic translation [GO:0002181]; maturation of SSU-rRNA from tricistronic rRNA transcript (SSU-rRNA, 5.8S rRNA, LSU-rRNA) [GO:0000462]; ribosomal small subunit assembly [GO:0000028]; translational termination [GO:0006415]	rRNA binding [GO:0019843]; structural constituent of ribosome [GO:0003735]
262	YNL030W;YBR009C	P02309	HHF2	Histone H4	11368				189223	35512	162152	35686.6	1.18162	0.240769	0.286989	0.51643	151702	161211	240759	203221	101397	176179	193080	177953	17.2109	17.2986	17.8772	17.6327	16.6297	17.4267	17.5588	17.4411	31152000000	31824000000	30310000000	25247000000	7122700000	13977000000	25975000000	16095000000	6	nucleosome [GO:0000786]; replication fork protection complex [GO:0031298]	chromatin assembly or disassembly [GO:0006333]; histone H3-K79 methylation [GO:0034729]; nucleosome assembly [GO:0006334]; sexual sporulation resulting in formation of a cellular spore [GO:0043935]; transfer RNA gene-mediated silencing [GO:0061587]	DNA binding [GO:0003677]; protein heterodimerization activity [GO:0046982]
1890	YHL001W	P38754	RPL14B	Large ribosomal subunit protein eL14B	15153				188882	9268	219202	36680.8	0.872597	-0.196612	0.378447	0.418363	193679	200510	185693	175646	179359	271217	190591	235643	17.5633	17.6133	17.5026	17.4223	17.4525	18.0491	17.5401	17.8462	53029000000	52776000000	31170000000	29095000000	16799000000	28689000000	34187000000	28417000000	8	cytosol [GO:0005829]; cytosolic large ribosomal subunit [GO:0022625]	cytoplasmic translation [GO:0002181]; ribosomal large subunit biogenesis [GO:0042273]; translational termination [GO:0006415]	RNA binding [GO:0003723]; structural constituent of ribosome [GO:0003735]
4280	YPL079W	Q12672	RPL21B	Large ribosomal subunit protein eL21B	18274				187813	30827.9	199917	40072.2	0.946208	-0.0797702	0.0854409	0.821408	184481	195943	228499	142328	242857	233101	144815	178896	17.4931	17.5801	17.8018	17.1189	17.8897	17.8306	17.1439	17.4488	44197000000	45127000000	33561000000	20629000000	19903000000	21575000000	22729000000	18877000000	7	cytosol [GO:0005829]; cytosolic large ribosomal subunit [GO:0022625]	cytoplasmic translation [GO:0002181]; translational termination [GO:0006415]	structural constituent of ribosome [GO:0003735]
2558	YKL056C	P35691	TMA19	Translationally-controlled tumor protein homolog	18741				184300	19005.7	206118	21888.5	0.894852	-0.160279	0.322292	0.47611	163945	176529	215313	181412	201684	231313	172863	218611	17.3229	17.4295	17.7161	17.4689	17.6217	17.8195	17.3993	17.738	44888000000	46464000000	36142000000	30050000000	18890000000	24468000000	31007000000	26363000000	8	cytoplasm [GO:0005737]; cytoplasmic stress granule [GO:0010494]; cytosol [GO:0005829]; microtubule [GO:0005874]; mitochondrion [GO:0005739]	cellular response to oxidative stress [GO:0034599]; cytoplasmic translation [GO:0002181]; negative regulation of autophagy [GO:0010507]; negative regulation of microtubule depolymerization [GO:0007026]	calcium ion binding [GO:0005509]
1728	YPR102C;YGR085C	P0C0W9	RPL11A	Large ribosomal subunit protein uL5A	19719				183182	12215.3	189796	21771.8	0.969961	-0.0440014	0.0689625	0.853174	179035	195813	192798	165081	197734	206175	152447	202827	17.4499	17.5791	17.5567	17.3328	17.5932	17.6535	17.2179	17.6299	55147000000	57982000000	36408000000	30763000000	20835000000	24535000000	30763000000	27517000000	9	cytosol [GO:0005829]; cytosolic large ribosomal subunit [GO:0022625]; nucleus [GO:0005634]	cytoplasmic translation [GO:0002181]; ribosomal large subunit assembly [GO:0000027]; translational termination [GO:0006415]	RNA binding [GO:0003723]; rRNA binding [GO:0019843]; structural constituent of ribosome [GO:0003735]
264	YBR011C	P00817	IPP1	Inorganic pyrophosphatase	32299				182971	9510.54	322946	58363.7	0.574848	-0.798747	1.95042	0.0112093	183716	167216	190918	190033	251741	413387	303567	323089	17.4871	17.3514	17.5426	17.5359	17.9416	18.6571	18.2117	18.3016	106890000000	93527000000	68100000000	66891000000	50104000000	92921000000	115710000000	82795000000	17	cytoplasm [GO:0005737]; cytosol [GO:0005829]; nucleus [GO:0005634]	phosphate-containing compound metabolic process [GO:0006796]	inorganic diphosphatase activity [GO:0004427]; magnesium ion binding [GO:0000287]
1476	YGL008C	P05030	PMA1	Plasma membrane ATPase 1	99618				182200	11835.6	272440	23350.9	0.669779	-0.578243	1.80584	0.0156374	163439	183287	196086	185988	245817	300829	253326	289789	17.3184	17.4837	17.5811	17.5049	17.9072	18.1986	17.9506	18.1446	167810000000	180910000000	123430000000	115530000000	86338000000	119330000000	170400000000	131050000000	30	cytosol [GO:0005829]; integral component of membrane [GO:0016021]; membrane raft [GO:0045121]; mitochondrion [GO:0005739]; plasma membrane [GO:0005886]	positive regulation of TORC1 signaling [GO:1904263]; proteasome storage granule assembly [GO:1902906]; proton export across plasma membrane [GO:0120029]; proton transmembrane transport [GO:1902600]; regulation of intracellular pH [GO:0051453]; transmembrane transport [GO:0055085]	ATPase activity [GO:0016887]; ATP binding [GO:0005524]; metal ion binding [GO:0046872]; P-type proton-exporting transporter activity [GO:0008553]
939	YDR226W	P07170	ADK1	Adenylate kinase	24254				178942	9248.21	168611	27042.5	1.07399	0.102977	0.166695	0.681248	178677	165878	192031	179181	164988	206289	130223	172945	17.447	17.3398	17.551	17.4511	17.332	17.6543	16.9906	17.4	97843000000	87321000000	64468000000	59361000000	30906000000	43642000000	46717000000	41712000000	16	cytoplasm [GO:0005737]; cytosol [GO:0005829]; mitochondrial intermembrane space [GO:0005758]; mitochondrion [GO:0005739]	ADP biosynthetic process [GO:0006172]; AMP metabolic process [GO:0046033]; ATP metabolic process [GO:0046034]; DNA replication initiation [GO:0006270]; nucleotide metabolic process [GO:0009117]	adenylate kinase activity [GO:0004017]; ATP binding [GO:0005524]
506	YCL040W	P17709	GLK1	Glucokinase-1	55377				178098	11034.6	192071	15612.1	0.928683	-0.106741	0.229289	0.589808	174897	165154	176711	195629	167476	210572	197261	192976	17.4161	17.3335	17.431	17.5778	17.3536	17.684	17.5897	17.5581	143660000000	130410000000	88987000000	97215000000	47058000000	66822000000	106150000000	69815000000	24	cytosol [GO:0005829]; mitochondrion [GO:0005739]; plasma membrane [GO:0005886]	cellular glucose homeostasis [GO:0001678]; glucose 6-phosphate metabolic process [GO:0051156]; glucose import [GO:0046323]; glucose metabolic process [GO:0006006]; glycolytic process [GO:0006096]; mannose metabolic process [GO:0006013]	ATP binding [GO:0005524]; fructokinase activity [GO:0008865]; glucokinase activity [GO:0004340]; glucose binding [GO:0005536]; mannokinase activity [GO:0019158]
1311	YER091C	P05694	MET6	5-methyltetrahydropteroyltriglutamate--homocysteine methyltransferase	85859				176429	8726.07	357768	39250.2	0.495421	-1.01327	2.84058	0.0014435	176996	167988	190416	170316	319966	418741	326854	365511	17.4334	17.358	17.5388	17.3779	18.2876	18.6757	18.3183	18.4796	260480000000	237660000000	171800000000	151640000000	161080000000	238080000000	315130000000	236920000000	43	cytoplasm [GO:0005737]; plasma membrane [GO:0005886]	methionine biosynthetic process [GO:0009086]; methylation [GO:0032259]	5-methyltetrahydropteroyltriglutamate-homocysteine S-methyltransferase activity [GO:0003871]; zinc ion binding [GO:0008270]
1495	YGL031C	P04449	RPL24A	Large ribosomal subunit protein eL24A	17613				174371	13624.4	211772	52740.4	0.844868	-0.243201	0.36571	0.430815	177140	190529	177045	152770	160999	295984	173868	216238	17.4345	17.5397	17.4338	17.221	17.2967	18.1752	17.4076	17.7223	30313000000	31343000000	18574000000	15816000000	9424600000	19568000000	19492000000	16298000000	5	cytosol [GO:0005829]; cytosolic large ribosomal subunit [GO:0022625]	assembly of large subunit precursor of preribosome [GO:1902626]; cytoplasmic translation [GO:0002181]; ribosomal large subunit assembly [GO:0000027]; translation [GO:0006412]; translational termination [GO:0006415]	RNA binding [GO:0003723]; structural constituent of ribosome [GO:0003735]
1269	YER043C	P39954	SAH1	Adenosylhomocysteinase	49125				173784	9283.59	240253	15950.1	0.723892	-0.466154	1.57466	0.0266281	174788	188428	167814	164107	244991	264333	226060	225628	17.4152	17.5237	17.3565	17.3243	17.9024	18.012	17.7863	17.7836	113660000000	117790000000	66901000000	64561000000	54497000000	66407000000	96304000000	64622000000	19	cytoplasm [GO:0005737]; cytosol [GO:0005829]	one-carbon metabolic process [GO:0006730]; phosphatidylcholine biosynthetic process [GO:0006656]; S-adenosylhomocysteine catabolic process [GO:0019510]; S-adenosylmethionine cycle [GO:0033353]; triglyceride metabolic process [GO:0006641]	adenosylhomocysteinase activity [GO:0004013]
1529	YGL076C	P05737	RPL7A	Large ribosomal subunit protein uL30A	27638				173236	10909.1	218871	20370.1	0.793238	-0.334175	0.985907	0.103298	164123	162822	189851	176147	207087	252369	198985	217044	17.3244	17.3129	17.5345	17.4264	17.6599	17.9452	17.6023	17.7276	67405000000	64284000000	47802000000	43767000000	29094000000	40043000000	53539000000	39261000000	12	cytoplasm [GO:0005737]; cytosol [GO:0005829]; cytosolic large ribosomal subunit [GO:0022625]	cytoplasmic translation [GO:0002181]; maturation of LSU-rRNA [GO:0000470]; maturation of LSU-rRNA from tricistronic rRNA transcript (SSU-rRNA, 5.8S rRNA, LSU-rRNA) [GO:0000463]; ribosomal large subunit biogenesis [GO:0042273]; translational termination [GO:0006415]	RNA binding [GO:0003723]; structural constituent of ribosome [GO:0003735]
2996	YLR259C	P19882	HSP60	Heat shock protein 60, mitochondrial	60751				172073	13577.3	166484	15639.3	1.03474	0.0492722	0.0835998	0.824898	183209	167453	185708	151921	155270	189421	149270	171977	17.4831	17.3534	17.5027	17.213	17.2444	17.5312	17.1876	17.3919	200650000000	176300000000	124690000000	100660000000	58171000000	80147000000	107100000000	82957000000	32	cytosol [GO:0005829]; mitochondrial inner membrane [GO:0005743]; mitochondrial intermembrane space [GO:0005758]; mitochondrial matrix [GO:0005759]; mitochondrial nucleoid [GO:0042645]; mitochondrion [GO:0005739]	'de novo' protein folding [GO:0006458]; apoptotic mitochondrial changes [GO:0008637]; chaperone-mediated protein complex assembly [GO:0051131]; mitochondrial unfolded protein response [GO:0034514]; protein folding [GO:0006457]; protein import into mitochondrial intermembrane space [GO:0045041]; protein maturation [GO:0051604]; protein refolding [GO:0042026]; protein stabilization [GO:0050821]	ATPase activity [GO:0016887]; ATP binding [GO:0005524]; chaperone binding [GO:0051087]; DNA replication origin binding [GO:0003688]; single-stranded DNA binding [GO:0003697]; unfolded protein binding [GO:0051082]
4151	YOR285W	Q12305	RDL1	Thiosulfate:glutathione sulfurtransferase	15413				171874	11268.3	144986	12442.7	1.18729	0.247677	0.691535	0.203454	191352	165757	164241	166145	131941	163662	148670	135672	17.5459	17.3387	17.3255	17.3421	17.0095	17.3204	17.1818	17.0498	45843000000	38175000000	24123000000	24081000000	10813000000	15148000000	23334000000	14316000000	7	endoplasmic reticulum [GO:0005783]; mitochondrial outer membrane [GO:0005741]; mitochondrion [GO:0005739]		thiosulfate sulfurtransferase activity [GO:0004792]
174	YDR225W;YBL003C	P04911	HTA1	Histone H2A.1	13989				169179	23410.3	216835	56929.9	0.795191	-0.330627	0.495513	0.319512	189903	173071	129996	183747	315281	188907	179844	183307	17.5349	17.401	16.9881	17.4874	18.2663	17.5273	17.4564	17.4839	32497000000	28471000000	13638000000	19023000000	18456000000	12489000000	20162000000	13816000000	5	nucleosome [GO:0000786]; replication fork protection complex [GO:0031298]	chromatin assembly or disassembly [GO:0006333]; chromatin silencing [GO:0006342]; DNA repair [GO:0006281]; negative regulation of transcription by RNA polymerase II [GO:0000122]; transfer RNA gene-mediated silencing [GO:0061587]	DNA binding [GO:0003677]; protein heterodimerization activity [GO:0046982]
3092	YLR388W	P41057	RPS29A	Small ribosomal subunit protein uS14A	6660.6				168603	23808.3	143224	41044.3	1.20848	0.273195	0.350651	0.446014	190161	188756	163972	131522	211118	139404	105632	116744	17.5369	17.5262	17.3231	17.0049	17.6877	17.0889	16.6887	16.833	26033000000	24841000000	13762000000	10893000000	9886800000	7373000000	9473800000	7039300000	4	cytosol [GO:0005829]; cytosolic small ribosomal subunit [GO:0022627]	cytoplasmic translation [GO:0002181]; translational termination [GO:0006415]	structural constituent of ribosome [GO:0003735]; zinc ion binding [GO:0008270]
208	YBL045C	P07256	COR1	Cytochrome b-c1 complex subunit 1, mitochondrial	50227				167210	2225.43	84839.3	11073.6	1.98633	0.990104	2.74918	0.00178166	163687	167142	168314	169695	75680.8	78572.5	81408	103696	17.3206	17.3507	17.3608	17.3726	16.2076	16.2617	16.3129	16.662	128850000000	126480000000	81227000000	80814000000	20379000000	23895000000	41982000000	35952000000	23	mitochondrial respiratory chain complex III [GO:0005750]; mitochondrion [GO:0005739]	aerobic respiration [GO:0009060]; electron transport chain [GO:0022900]; protein processing involved in protein targeting to mitochondrion [GO:0006627]	metal ion binding [GO:0046872]; metalloendopeptidase activity [GO:0004222]
1687	YLR333C;YGR027C	P0C0T4	RPS25B	Small ribosomal subunit protein eS25B	12009				166111	34660.7	154881	24100.5	1.05817	0.0815728	0.0845434	0.823108	172879	180876	201766	108924	185381	171324	128180	134638	17.3994	17.4646	17.6223	16.733	17.5001	17.3864	16.9678	17.0387	23667000000	23804000000	16934000000	9021400000	8681500000	9061200000	11496000000	8118200000	4	cytosol [GO:0005829]; cytosolic small ribosomal subunit [GO:0022627]	cytoplasmic translation [GO:0002181]; translational termination [GO:0006415]	structural constituent of ribosome [GO:0003735]
3654	YNL178W	P05750	RPS3	Small ribosomal subunit protein uS3	26502				165974	7586.65	184061	31492.5	0.912909	-0.131457	0.231028	0.587452	154780	163602	174666	170847	173135	237373	155544	170192	17.2399	17.3198	17.4142	17.3823	17.4015	17.8568	17.247	17.3768	84757000000	86123000000	58638000000	56600000000	32432000000	50218000000	55801000000	41048000000	16	90S preribosome [GO:0030686]; cytosol [GO:0005829]; cytosolic small ribosomal subunit [GO:0022627]; nucleus [GO:0005634]; preribosome, small subunit precursor [GO:0030688]	cytoplasmic translation [GO:0002181]; ribosomal small subunit export from nucleus [GO:0000056]; rRNA export from nucleus [GO:0006407]; translational termination [GO:0006415]	DNA-(apurinic or apyrimidinic site) endonuclease activity [GO:0003906]; protein kinase A catalytic subunit binding [GO:0034236]; RNA binding [GO:0003723]; structural constituent of ribosome [GO:0003735]
3750	YNL302C;YOL121C	P07281	RPS19B	Small ribosomal subunit protein eS19B	15891				165389	37569.4	180732	53931.7	0.937419	-0.0932345	0.0761932	0.839087	138093	136044	228606	158813	115452	245014	140980	221483	17.0753	17.0537	17.8025	17.277	16.8169	17.9025	17.1051	17.7568	42536000000	40284000000	43170000000	29595000000	12165000000	29157000000	28449000000	30048000000	9	cytosol [GO:0005829]; cytosolic small ribosomal subunit [GO:0022627]	cytoplasmic translation [GO:0002181]; ribosomal small subunit assembly [GO:0000028]; ribosomal small subunit biogenesis [GO:0042274]; rRNA export from nucleus [GO:0006407]; translational termination [GO:0006415]	RNA binding [GO:0003723]; structural constituent of ribosome [GO:0003735]
4224	YPL004C	Q12230	LSP1	Sphingolipid long chain base-responsive protein LSP1	38071				164698	12872.5	153704	10653.7	1.07093	0.0988684	0.207127	0.620687	158230	164763	185226	150571	167253	147578	139859	160124	17.2717	17.33	17.4989	17.2001	17.3517	17.1711	17.0936	17.2888	81231000000	81313000000	58297000000	46765000000	29372000000	29270000000	47038000000	36206000000	15	cell periphery [GO:0071944]; cytoplasm [GO:0005737]; eisosome [GO:0032126]; eisosome filament [GO:0036286]; mitochondrial outer membrane [GO:0005741]; mitochondrion [GO:0005739]; plasma membrane [GO:0005886]	eisosome assembly [GO:0070941]; endocytosis [GO:0006897]; negative regulation of protein kinase activity [GO:0006469]; response to heat [GO:0009408]	lipid binding [GO:0008289]
4024	YOR122C	P07274	PFY1	Profilin	13677				164249	8622.5	209206	52386.5	0.811231	-0.301815	0.449961	0.354846	152345	160132	169977	174541	137835	259466	180172	259351	17.217	17.2889	17.375	17.4132	17.0726	17.9852	17.459	17.9845	20856000000	21074000000	14266000000	14456000000	6454900000	13723000000	16159000000	15638000000	4	cell cortex [GO:0005938]; cytoskeleton [GO:0005856]; cytosol [GO:0005829]; extrinsic component of plasma membrane [GO:0019897]	intracellular transport [GO:0046907]; mitotic actomyosin contractile ring assembly [GO:1903475]; positive regulation of formin-nucleated actin cable assembly [GO:0090338]; sequestering of actin monomers [GO:0042989]	actin monomer binding [GO:0003785]; phosphatidylinositol-4,5-bisphosphate binding [GO:0005546]; proline-rich region binding [GO:0070064]
244	YBL092W	P38061	RPL32	Large ribosomal subunit protein eL32	14771				158308	10973.1	203800	34258.2	0.786279	-0.346887	0.76748	0.170813	155212	150539	177019	150460	156297	252404	197125	209373	17.2439	17.1998	17.4335	17.199	17.2539	17.9454	17.5888	17.6757	42497000000	39623000000	29714000000	24923000000	14639000000	26699000000	35359000000	25249000000	8	cytosol [GO:0005829]; cytosolic large ribosomal subunit [GO:0022625]	cytoplasmic translation [GO:0002181]; translational termination [GO:0006415]	structural constituent of ribosome [GO:0003735]
1577	YPL220W;YGL135W	P0CX43	RPL1A	Large ribosomal subunit protein uL1A	24485				157648	9584.67	185780	10903.5	0.848477	-0.237052	0.711743	0.194203	154316	154065	148464	173747	183204	203712	181942	174264	17.2355	17.2332	17.1798	17.4066	17.4831	17.6362	17.4731	17.4109	47533000000	45620000000	28036000000	32378000000	19304000000	24242000000	36715000000	23642000000	9	cytosol [GO:0005829]; cytosolic large ribosomal subunit [GO:0022625]	cytoplasmic translation [GO:0002181]; maturation of LSU-rRNA [GO:0000470]; ribosomal large subunit export from nucleus [GO:0000055]; translational termination [GO:0006415]	RNA binding [GO:0003723]; structural constituent of ribosome [GO:0003735]
2423	YJR045C	P0CS90	SSC1	Import motor subunit, mitochondrial	70627				156480	11065	173994	20411.3	0.902875	-0.147402	0.312184	0.487322	161230	151912	171328	141452	162273	208586	156603	168513	17.2988	17.2129	17.3864	17.11	17.3081	17.6703	17.2568	17.3625	171060000000	154940000000	111440000000	90795000000	58895000000	85498000000	108850000000	78746000000	31	cytoplasm [GO:0005737]; mitochondrial inner membrane [GO:0005743]; mitochondrial nucleoid [GO:0042645]; mitochondrion [GO:0005739]; PAM complex, Tim23 associated import motor [GO:0001405]	cellular response to unfolded protein [GO:0034620]; chaperone cofactor-dependent protein refolding [GO:0051085]; positive regulation of endodeoxyribonuclease activity [GO:0032079]; protein import into mitochondrial matrix [GO:0030150]; protein refolding [GO:0042026]; protein unfolding [GO:0043335]	ATPase activity [GO:0016887]; ATP binding [GO:0005524]; enzyme regulator activity [GO:0030234]; heat shock protein binding [GO:0031072]; misfolded protein binding [GO:0051787]; protein folding chaperone [GO:0044183]; unfolded protein binding [GO:0051082]
3590	YNL096C	P48164	RPS7B	Small ribosomal subunit protein eS7B	21634				156126	4264.74	162550	21220.1	0.96902	-0.0454018	0.0716534	0.847904	148827	159154	159031	157493	128349	183370	161878	176605	17.1833	17.2801	17.2789	17.2649	16.9697	17.4844	17.3045	17.4302	61123000000	62836000000	40042000000	39132000000	18032000000	29095000000	43555000000	31946000000	12	cytosol [GO:0005829]; cytosolic small ribosomal subunit [GO:0022627]; nucleolus [GO:0005730]; small-subunit processome [GO:0032040]	cytoplasmic translation [GO:0002181]; ribosomal small subunit biogenesis [GO:0042274]; ribosome biogenesis [GO:0042254]; rRNA processing [GO:0006364]; translational termination [GO:0006415]	structural constituent of ribosome [GO:0003735]
1494	YGL030W	P14120	RPL30	Large ribosomal subunit protein eL30	11415				155404	4557.72	179621	40742.1	0.887501	-0.172179	0.252806	0.55872	152702	157484	149746	161685	131078	236252	152736	198419	17.2204	17.2648	17.1922	17.3028	17.0001	17.85	17.2207	17.5982	26131000000	25907000000	15710000000	16739000000	7673100000	15619000000	17123000000	14955000000	5	cytoplasm [GO:0005737]; cytosol [GO:0005829]; cytosolic large ribosomal subunit [GO:0022625]	cytoplasmic translation [GO:0002181]; negative regulation of mRNA splicing, via spliceosome [GO:0048025]; rRNA processing [GO:0006364]; translational termination [GO:0006415]	pre-mRNA 5'-splice site binding [GO:0030627]; RNA binding [GO:0003723]; structural constituent of ribosome [GO:0003735]
2341	YKR059W;YJL138C	P10081	TIF1	ATP-dependent RNA helicase eIF4A	44697				155016	7509.2	187296	14303.5	0.829054	-0.270461	0.811988	0.154174	154761	143044	163052	159209	169466	191631	180070	208019	17.2397	17.1261	17.315	17.2806	17.3706	17.548	17.4582	17.6664	111230000000	98832000000	71845000000	69227000000	41665000000	53210000000	84787000000	65850000000	21	cytoplasm [GO:0005737]; cytoplasmic stress granule [GO:0010494]; eukaryotic translation initiation factor 4F complex [GO:0016281]; plasma membrane [GO:0005886]	cytoplasmic translational initiation [GO:0002183]; positive regulation of formation of translation preinitiation complex [GO:1901195]; translational initiation [GO:0006413]	ATPase activity, acting on RNA [GO:0008186]; ATP binding [GO:0005524]; RNA helicase activity [GO:0003724]; translation initiation factor activity [GO:0003743]
1170	YDR529C	P00128	QCR7	Cytochrome b-c1 complex subunit 7, mitochondrial	14565				153165	12534.6	79704.1	10679.7	1.933	0.950841	2.42579	0.00375151	151757	135805	171180	153919	94363.6	81115.5	64245.9	79091.4	17.2114	17.0512	17.3852	17.2318	16.5259	16.3077	15.9713	16.2712	41551000000	35745000000	28734000000	25496000000	8838200000	8580300000	11524000000	9537900000	8	matrix side of mitochondrial inner membrane [GO:0099617]; mitochondrial respiratory chain complex III [GO:0005750]; mitochondrion [GO:0005739]	aerobic respiration [GO:0009060]; mitochondrial electron transport, ubiquinol to cytochrome c [GO:0006122]; mitochondrial respiratory chain complex III assembly [GO:0034551]
3205	YML073C	Q02326	RPL6A	Large ribosomal subunit protein eL6A	19961				152058	6577.67	152276	19587.6	1.00571	0.00821276	0.0121952	0.97231	150093	156351	159497	142289	136723	181186	132037	159160	17.1955	17.2544	17.2832	17.1185	17.0609	17.4671	17.0106	17.2801	51369000000	51441000000	33466000000	29462000000	16007000000	23957000000	29605000000	23992000000	10	cytosol [GO:0005829]; cytosolic large ribosomal subunit [GO:0022625]	cytoplasmic translation [GO:0002181]; ribosomal large subunit assembly [GO:0000027]; translational termination [GO:0006415]	RNA binding [GO:0003723]; structural constituent of ribosome [GO:0003735]
2934	YLR174W	P41939	IDP2	Isocitrate dehydrogenase [NADP] cytoplasmic	46562				151582	4626	13286.2	2307.27	11.5872	3.53446	5.24347	5.70864e-06	158656	146565	152588	148520	10036.2	15658.8	12189.1	15260.7	17.2755	17.1612	17.2193	17.1803	13.2929	13.9347	13.5733	13.8975	152040000000	135020000000	89646000000	86106000000	3290000000	5797300000	7652400000	6441200000	28	cytosol [GO:0005829]; mitochondrion [GO:0005739]	glyoxylate cycle [GO:0006097]; isocitrate metabolic process [GO:0006102]; NADP metabolic process [GO:0006739]; tricarboxylic acid cycle [GO:0006099]	isocitrate dehydrogenase (NADP+) activity [GO:0004450]; magnesium ion binding [GO:0000287]; NAD binding [GO:0051287]
3082	YLR377C	P09201	FBP1	Fructose-1,6-bisphosphatase	38262				150564	3718.18	244.55	105.565	682.738	9.41519	5.8443	1.4312e-06	152404	144177	152212	153463	330.4	367.2	154.9	125.7	17.2175	17.1375	17.2157	17.2275	8.36807	8.52042	7.27519	6.97384	83456000000	75897000000	51100000000	50841000000	61892000	77679000	55556000	30325000	16	cytoplasm [GO:0005737]; cytosol [GO:0005829]; periplasmic space [GO:0042597]	fructose 1,6-bisphosphate metabolic process [GO:0030388]; fructose 6-phosphate metabolic process [GO:0006002]; fructose metabolic process [GO:0006000]; gluconeogenesis [GO:0006094]; reactive oxygen species metabolic process [GO:0072593]; sucrose biosynthetic process [GO:0005986]	fructose 1,6-bisphosphate 1-phosphatase activity [GO:0042132]; metal ion binding [GO:0046872]
2197	YIL136W	P16547	OM45	Mitochondrial outer membrane protein OM45	44580				150084	18658.4	65453.2	7021.51	2.28822	1.19422	2.89067	0.00128626	178884	148987	145671	126794	64425.7	77004.6	62107.1	58275.5	17.4487	17.1848	17.1524	16.9521	15.9753	16.2327	15.9225	15.8306	134690000000	107840000000	67243000000	57758000000	16594000000	22400000000	30636000000	19326000000	22	integral component of mitochondrial outer membrane [GO:0031307]; mitochondrial outer membrane [GO:0005741]; mitochondrion [GO:0005739]
108	YAL003W	P32471	EFB1	Elongation factor 1-beta	22627				148526	18948.8	180822	33986.2	0.828827	-0.270857	0.475986	0.334206	148911	139929	126860	178405	142789	234603	164078	181816	17.1841	17.0943	16.9529	17.4448	17.1235	17.8399	17.324	17.4721	56061000000	50642000000	29280000000	40634000000	18389000000	34122000000	40468000000	30148000000	11	cytosol [GO:0005829]; eukaryotic translation elongation factor 1 complex [GO:0005853]	maintenance of translational fidelity [GO:1990145]; negative regulation of actin filament bundle assembly [GO:0032232]; regulation of translational termination [GO:0006449]; translational elongation [GO:0006414]	guanyl-nucleotide exchange factor activity [GO:0005085]; translation elongation factor activity [GO:0003746]
989	YDR298C	P09457	ATP5	ATP synthase subunit 5, mitochondrial	22814				148493	20746.6	74447.6	8024.71	1.98743	0.990901	2.42112	0.00379213	180865	151720	134546	126841	64461.4	85820.6	77466	70042.6	17.4646	17.2111	17.0377	16.9527	15.9761	16.389	16.2413	16.0959	74281000000	59901000000	33877000000	31516000000	9056300000	13617000000	20843000000	12670000000	12	mitochondrial proton-transporting ATP synthase, stator stalk [GO:0000274]; mitochondrion [GO:0005739]; proton-transporting ATP synthase complex, catalytic core F(1) [GO:0045261]	ATP synthesis coupled proton transport [GO:0015986]; mitochondrial ATP synthesis coupled proton transport [GO:0042776]	proton-transporting ATP synthase activity, rotational mechanism [GO:0046933]
2218	YIL162W	D5MS22	SUC2	Invertase 2	60639				145720	18153.3	104831	14104.9	1.39233	0.477501	1.07879	0.0834083	162557	158907	116389	145028	110688	109156	81153.6	118328	17.3106	17.2778	16.8286	17.146	16.7561	16.736	16.3084	16.8524	5563500000	5228200000	2442100000	3002900000	1295900000	1443300000	1819600000	1783700000	1
1174	YDR533C	Q04432	HSP31	Glutathione-independent glyoxalase HSP31	25670				145708	8462.98	272024	25224.3	0.536985	-0.897047	2.65526	0.00221179	149371	157852	137235	138373	269585	312206	242850	263457	17.1885	17.2682	17.0663	17.0782	18.0404	18.2521	17.8897	18.0072	51122000000	51935000000	28795000000	28651000000	31562000000	41281000000	54451000000	39714000000	10	cytoplasmic stress granule [GO:0010494]; P-body [GO:0000932]	cellular response to nutrient levels [GO:0031669]; cellular response to oxidative stress [GO:0034599]; chaperone-mediated protein folding [GO:0061077]; methylglyoxal catabolic process to D-lactate via S-lactoyl-glutathione [GO:0019243]	glyoxalase III activity [GO:0019172]; protein folding chaperone [GO:0044183]
2351	YJL153C	P11986	INO1	Inositol-3-phosphate synthase	59641				145151	18655.8	374522	36198.2	0.386146	-1.37278	3.19176	0.000643043	168057	129960	158714	123873	348865	424413	332404	392408	17.3586	16.9877	17.2761	16.9185	18.4123	18.6951	18.3426	18.582	132290000000	98344000000	76594000000	58992000000	93941000000	129070000000	171420000000	136050000000	23	cytoplasm [GO:0005737]	inositol biosynthetic process [GO:0006021]; phospholipid biosynthetic process [GO:0008654]	inositol-3-phosphate synthase activity [GO:0004512]
3852	YOL039W	P05319	RPP2A	Large ribosomal subunit protein P2A	10746				144655	10805.2	234178	39573.1	0.624426	-0.679399	1.69828	0.0200318	136226	132894	159937	149564	219799	297905	229235	189773	17.0556	17.0199	17.2871	17.1904	17.7458	18.1845	17.8065	17.5339	27974000000	26234000000	20135000000	18581000000	15440000000	23634000000	30839000000	17164000000	6	cytosolic large ribosomal subunit [GO:0022625]	cytoplasmic translation [GO:0002181]; cytoplasmic translational elongation [GO:0002182]	protein kinase activator activity [GO:0030295]; structural constituent of ribosome [GO:0003735]
1729	YGR086C	P53252	PIL1	Sphingolipid long chain base-responsive protein PIL1	38349				144278	8978.73	157682	13638.5	0.916707	-0.125467	0.279145	0.525842	156825	141633	146711	131944	169758	171719	139139	150111	17.2588	17.1118	17.1626	17.0096	17.3731	17.3897	17.0862	17.1957	80510000000	69898000000	46175000000	40980000000	29812000000	34058000000	46796000000	33942000000	15	cell periphery [GO:0071944]; cytoplasm [GO:0005737]; eisosome [GO:0032126]; eisosome filament [GO:0036286]; lipid droplet [GO:0005811]; mitochondrial outer membrane [GO:0005741]; mitochondrion [GO:0005739]; plasma membrane [GO:0005886]	eisosome assembly [GO:0070941]; endocytosis [GO:0006897]; negative regulation of protein kinase activity [GO:0006469]; protein localization [GO:0008104]; protein localization to eisosome filament [GO:0097446]; response to heat [GO:0009408]	lipid binding [GO:0008289]
4158	YOR293W	Q08745	RPS10A	Small ribosomal subunit protein eS10A	12739				143024	19232.1	177788	43729.4	0.818804	-0.28841	0.426818	0.374267	145870	164803	149336	112085	161442	250682	134192	164838	17.1543	17.3304	17.1882	16.7742	17.3007	17.9355	17.0339	17.3307	24962000000	27111000000	15667000000	11604000000	9450500000	16573000000	15044000000	12424000000	5	cytosol [GO:0005829]; cytosolic small ribosomal subunit [GO:0022627]	cellular response to amino acid starvation [GO:0034198]; cytoplasmic translation [GO:0002181]; positive regulation of protein kinase activity [GO:0045860]; ribosomal small subunit assembly [GO:0000028]; rRNA export from nucleus [GO:0006407]; translational termination [GO:0006415]	RNA binding [GO:0003723]; structural constituent of ribosome [GO:0003735]
796	YDR032C	Q12335	PST2	Protoplast secreted protein 2	20965				142854	6320.67	167117	23587	0.862202	-0.213901	0.480493	0.330755	147959	135247	138074	150136	141180	204074	153666	169547	17.1748	17.0452	17.0751	17.1959	17.1072	17.6387	17.2294	17.3713	45575000000	40048000000	26074000000	27978000000	14876000000	24285000000	31009000000	23002000000	9	cytoplasm [GO:0005737]; extracellular region [GO:0005576]; mitochondrion [GO:0005739]; plasma membrane [GO:0005886]		FMN binding [GO:0010181]; identical protein binding [GO:0042802]; NAD(P)H dehydrogenase (quinone) activity [GO:0003955]
2077	YHR193C	P38879	EGD2	Nascent polypeptide-associated complex subunit alpha	18709				141412	14951.9	153983	10364.6	0.915395	-0.127533	0.262901	0.545882	163430	138362	142424	121434	164390	161687	151929	137926	17.3183	17.0781	17.1198	16.8898	17.3268	17.3028	17.213	17.0735	44747000000	36418000000	23907000000	20115000000	15397000000	17103000000	27252000000	16633000000	8	cytoplasm [GO:0005737]; nascent polypeptide-associated complex [GO:0005854]; nucleus [GO:0005634]	posttranslational protein targeting to endoplasmic reticulum membrane [GO:0006620]; protein targeting to membrane [GO:0006612]	phosphatidic acid binding [GO:0070300]; phosphatidylinositol-3,5-bisphosphate binding [GO:0080025]; phosphatidylinositol-3-phosphate binding [GO:0032266]; phosphatidylinositol-4-phosphate binding [GO:0070273]; unfolded protein binding [GO:0051082]
3978	YOR063W	P14126	RPL3	Large ribosomal subunit protein uL3	43757				140854	21576.9	159136	28162.9	0.887665	-0.171912	0.246928	0.566333	147217	168521	139289	108391	125982	201806	144195	164563	17.1676	17.3626	17.0877	16.7259	16.9429	17.6226	17.1377	17.3283	100770000000	110890000000	58452000000	44886000000	29499000000	53367000000	64662000000	49613000000	20	cytosol [GO:0005829]; cytosolic large ribosomal subunit [GO:0022625]	maintenance of translational fidelity [GO:1990145]; ribosomal large subunit assembly [GO:0000027]; rRNA processing [GO:0006364]; translational termination [GO:0006415]	RNA binding [GO:0003723]; structural constituent of ribosome [GO:0003735]
730	YDL181W	P01097	INH1	F(1)-ATPase inhibitor IF(1), mitochondrial	9870				140730	17727.7	86116.3	21735.2	1.67364	0.742987	1.30871	0.0491233	152637	146014	153809	110459	103131	112068	65980.8	63285.4	17.2197	17.1557	17.2308	16.7532	16.6541	16.774	16.0098	15.9496	20896000000	19216000000	12909000000	9148500000	4829700000	5927200000	5917600000	3815900000	4	mitochondrion [GO:0005739]	negative regulation of ATPase activity [GO:0032780]	ATPase inhibitor activity [GO:0042030]; enzyme inhibitor activity [GO:0004857]
783	YDR012W	P49626	RPL4B	Large ribosomal subunit protein uL4B	39062				140159	10842.7	209636	39696.2	0.679874	-0.556661	1.20017	0.0630715	130696	130808	157191	141942	148407	259191	211581	219367	16.9959	16.9971	17.2622	17.1149	17.1792	17.9837	17.6909	17.743	80515000000	77467000000	59368000000	52902000000	31275000000	61688000000	85392000000	59522000000	18	cytoplasm [GO:0005737]; cytosol [GO:0005829]; cytosolic large ribosomal subunit [GO:0022625]; nucleus [GO:0005634]	cytoplasmic translation [GO:0002181]; translational termination [GO:0006415]	RNA binding [GO:0003723]; structural constituent of ribosome [GO:0003735]
239	YER117W;YBL087C	P0CX42	RPL23B	Large ribosomal subunit protein uL14B	14473				139592	34391.9	189736	28344.9	0.721635	-0.47066	0.757712	0.174698	132590	139226	95032.7	191520	151079	231023	186045	190797	17.0166	17.0871	16.5361	17.5471	17.2049	17.8177	17.5053	17.5417	40841000000	41226000000	17946000000	35690000000	15919000000	27492000000	37543000000	25885000000	9	cytosol [GO:0005829]; cytosolic large ribosomal subunit [GO:0022625]; nucleus [GO:0005634]	cytoplasmic translation [GO:0002181]; translational termination [GO:0006415]	large ribosomal subunit rRNA binding [GO:0070180]; structural constituent of ribosome [GO:0003735]
193	YBR084C-A;YBL027W	P0CX82	RPL19A	Large ribosomal subunit protein eL19A	21704				139273	4120.32	170377	24535.4	0.825689	-0.27633	0.667968	0.214799	139656	137629	145572	134235	197490	192110	144019	147888	17.0915	17.0704	17.1514	17.0344	17.5914	17.5516	17.1359	17.1741	33458000000	31697000000	21381000000	19456000000	16185000000	17781000000	22604000000	15605000000	7	cytosol [GO:0005829]; cytosolic large ribosomal subunit [GO:0022625]	cytoplasmic translation [GO:0002181]; translational termination [GO:0006415]	RNA binding [GO:0003723]; structural constituent of ribosome [GO:0003735]
4035	YOR136W	P28241	IDH2	Isocitrate dehydrogenase [NAD] subunit 2, mitochondrial	39739				138820	21053.2	88627	19247.4	1.58631	0.665678	1.24051	0.0574764	112947	126133	168079	148120	68095.8	106638	70746.3	109028	16.7853	16.9446	17.3588	17.1764	16.0553	16.7024	16.1104	16.7343	46387000000	49799000000	42320000000	36803000000	9566900000	16920000000	19035000000	19722000000	12	mitochondrial isocitrate dehydrogenase complex (NAD+) [GO:0005962]; mitochondrion [GO:0005739]	glutamate biosynthetic process [GO:0006537]; isocitrate metabolic process [GO:0006102]; tricarboxylic acid cycle [GO:0006099]	isocitrate dehydrogenase (NAD+) activity [GO:0004449]; magnesium ion binding [GO:0000287]; NAD binding [GO:0051287]; RNA binding [GO:0003723]
173	YBL002W	P02294	HTB2	Histone H2B.2	14237				137435	4605.03	124716	24094.2	1.12155	0.1655	0.28022	0.524541	138998	135883	131106	143753	95083.2	121295	120196	162291	17.0847	17.052	17.0004	17.1332	16.5369	16.8882	16.875	17.3082	47572000000	44707000000	27509000000	29765000000	11132000000	16038000000	26950000000	24464000000	10	nucleosome [GO:0000786]; replication fork protection complex [GO:0031298]	chromatin assembly or disassembly [GO:0006333]; nucleosome assembly [GO:0006334]	DNA binding [GO:0003677]; protein heterodimerization activity [GO:0046982]
2450	YJR077C	P23641	MIR1	Mitochondrial phosphate carrier protein	32812				137055	3776.11	61126.8	9880.63	2.27167	1.18375	2.82845	0.00148439	131562	135600	139981	141078	48523.3	54415.5	70573.5	70994.8	17.0054	17.049	17.0949	17.1061	15.5664	15.7317	16.1068	16.1154	72043000000	71382000000	46994000000	46738000000	9089500000	11512000000	25318000000	17123000000	16	integral component of mitochondrial inner membrane [GO:0031305]; mitochondrial inner membrane [GO:0005743]; mitochondrial intermembrane space [GO:0005758]; mitochondrion [GO:0005739]	mitochondrial phosphate ion transmembrane transport [GO:1990547]; phosphate ion transmembrane transport [GO:0035435]	inorganic phosphate transmembrane transporter activity [GO:0005315]
4003	YOR096W	P26786	RPS7A	Small ribosomal subunit protein eS7A	21622				135963	13099.4	204960	44903.3	0.675751	-0.565436	1.15993	0.069194	132740	122834	130539	157739	157263	274700	175451	212428	17.0182	16.9064	16.9941	17.2672	17.2628	18.0675	17.4207	17.6966	49973000000	44455000000	30129000000	35927000000	20253000000	39954000000	43273000000	35224000000	11	90S preribosome [GO:0030686]; cytosol [GO:0005829]; cytosolic small ribosomal subunit [GO:0022627]; nucleolus [GO:0005730]; nucleoplasm [GO:0005654]; small-subunit processome [GO:0032040]	cytoplasmic translation [GO:0002181]; ribosomal small subunit biogenesis [GO:0042274]; ribosome biogenesis [GO:0042254]; rRNA methylation [GO:0031167]; rRNA processing [GO:0006364]; translational termination [GO:0006415]	structural constituent of ribosome [GO:0003735]
1060	YDR382W	P02400	RPP2B	Large ribosomal subunit protein P2B	11050				135372	10945.5	206871	39999.1	0.663631	-0.591548	1.37572	0.0420995	124870	126516	152232	137869	193463	273388	166439	194195	16.9301	16.949	17.2159	17.0729	17.5617	18.0606	17.3446	17.5671	25642000000	24975000000	19165000000	17128000000	13590000000	21689000000	22391000000	17564000000	6	cytosol [GO:0005829]; cytosolic large ribosomal subunit [GO:0022625]; fungal-type vacuole [GO:0000324]	cytoplasmic translation [GO:0002181]; cytoplasmic translational elongation [GO:0002182]; positive regulation of protein kinase activity [GO:0045860]; translational termination [GO:0006415]	protein kinase activator activity [GO:0030295]; structural constituent of ribosome [GO:0003735]
2500	YJR139C	P31116	HOM6	Homoserine dehydrogenase	38502				135110	6821.55	195566	22860	0.694394	-0.526174	1.58451	0.0260308	141628	128043	142223	128544	189786	234395	177786	180299	17.1117	16.9663	17.1178	16.9719	17.534	17.8386	17.4398	17.46	96944000000	84255000000	59683000000	53232000000	44439000000	61985000000	79725000000	54357000000	20	cytoplasm [GO:0005737]; nucleus [GO:0005634]	aspartate family amino acid biosynthetic process [GO:0009067]; homoserine biosynthetic process [GO:0009090]; isoleucine biosynthetic process [GO:0009097]; methionine biosynthetic process [GO:0009086]; threonine biosynthetic process [GO:0009088]	aspartate kinase activity [GO:0004072]; homoserine dehydrogenase activity [GO:0004412]; NADP binding [GO:0050661]
1087	YEL054C;YDR418W	P0CX53	RPL12A	Large ribosomal subunit protein uL11A	17822				132708	11519.9	222300	12263.2	0.595496	-0.747836	2.28732	0.00516038	136629	137497	113276	143428	229432	237452	205124	217193	17.0599	17.069	16.7895	17.13	17.8077	17.8573	17.6461	17.7286	42085000000	40714000000	21391000000	26728000000	24175000000	28257000000	41393000000	29466000000	9	cytosol [GO:0005829]; cytosolic large ribosomal subunit [GO:0022625]; large ribosomal subunit [GO:0015934]	cytoplasmic translation [GO:0002181]; ribosomal large subunit assembly [GO:0000027]; translation [GO:0006412]; translational termination [GO:0006415]	large ribosomal subunit rRNA binding [GO:0070180]; structural constituent of ribosome [GO:0003735]
2067	YHR179W	Q03558	OYE2	NADPH dehydrogenase 2	45010				131348	9640.94	208692	24010.8	0.631773	-0.662521	1.91268	0.0122271	119836	146027	126700	132827	194507	245514	181677	213072	16.8707	17.1559	16.9511	17.0192	17.5695	17.9054	17.471	17.701	73825000000	86480000000	47852000000	49505000000	40990000000	58433000000	73323000000	57814000000	18	cytoplasm [GO:0005737]; mitochondrion [GO:0005739]; nucleus [GO:0005634]	apoptotic process [GO:0006915]	FMN binding [GO:0010181]; NADPH dehydrogenase activity [GO:0003959]; oxidoreductase activity [GO:0016491]; pentaerythritol trinitrate reductase activity [GO:0018548]
1663	YGL253W	P04807	HXK2	Hexokinase-2	53942				131122	11423.6	149983	18672.1	0.877982	-0.187736	0.385168	0.411938	124763	117558	148123	134044	122655	174503	146773	156002	16.9288	16.843	17.1764	17.0323	16.9042	17.4129	17.1632	17.2512	115290000000	104430000000	83915000000	74938000000	38772000000	62298000000	88854000000	63493000000	27	cytosol [GO:0005829]; mitochondrial membrane [GO:0031966]; mitochondrion [GO:0005739]; nucleus [GO:0005634]	cellular glucose homeostasis [GO:0001678]; fructose import [GO:0032445]; fructose metabolic process [GO:0006000]; glucose 6-phosphate metabolic process [GO:0051156]; glucose import [GO:0046323]; glucose metabolic process [GO:0006006]; glycolytic process [GO:0006096]; mannose metabolic process [GO:0006013]; negative regulation of apoptotic signaling pathway [GO:2001234]; regulation of cell size [G…	ATP binding [GO:0005524]; fructokinase activity [GO:0008865]; glucokinase activity [GO:0004340]; glucose binding [GO:0005536]; hexokinase activity [GO:0004396]; mannokinase activity [GO:0019158]
1674	YGR008C	P16965	STF2	ATPase-stabilizing factor 15 kDa protein	9614.4				128330	20905	99924.2	23847.7	1.31166	0.391392	0.535292	0.291547	141233	155608	112125	104353	105806	125416	107671	60803.8	17.1077	17.2476	16.7747	16.6711	16.6911	16.9364	16.7163	15.8919	14501000000	15359000000	7057900000	6482100000	3716200000	4974900000	7242500000	2749700000	3	cytoplasm [GO:0005737]; mitochondrion [GO:0005739]	cellular response to desiccation [GO:0071465]
1803	YGR180C	P49723	RNR4	Ribonucleoside-diphosphate reductase small chain 2	40054				127917	13168.7	117067	10901.9	1.09146	0.12626	0.245681	0.567961	135675	123098	109042	143854	106033	124112	106894	131228	17.0498	16.9094	16.7345	17.1342	16.6942	16.9213	16.7058	17.0017	92869000000	81001000000	45759000000	59572000000	24828000000	32821000000	47935000000	39563000000	20	cytoplasm [GO:0005737]; nucleus [GO:0005634]; ribonucleoside-diphosphate reductase complex [GO:0005971]	deoxyribonucleotide biosynthetic process [GO:0009263]; DNA replication [GO:0006260]	protein heterodimerization activity [GO:0046982]; ribonucleoside-diphosphate reductase activity, thioredoxin disulfide as acceptor [GO:0004748]
2524	YKL016C	P30902	ATP7	ATP synthase subunit d, mitochondrial	19809				126978	6630.52	79970.4	14423.6	1.6125	0.689296	1.66109	0.0218225	137584	120203	127312	122812	61967.2	92321	69767.3	95826.2	17.07	16.8751	16.958	16.9061	15.9192	16.4944	16.0903	16.5481	47088000000	39548000000	26713000000	25429000000	7254900000	12207000000	15643000000	14445000000	10	mitochondrial proton-transporting ATP synthase, stator stalk [GO:0000274]; mitochondrion [GO:0005739]	ATP synthesis coupled proton transport [GO:0015986]	proton transmembrane transporter activity [GO:0015078]
3542	YNL037C	P28834	IDH1	Isocitrate dehydrogenase [NAD] subunit 1, mitochondrial	39324				124657	4518.22	57431.5	7409.47	2.18609	1.12836	2.99747	0.00100584	125157	118724	131339	123409	50322.5	69830	55608.8	53964.8	16.9334	16.8573	17.0029	16.9131	15.6189	16.0916	15.763	15.7197	81386000000	74217000000	52360000000	48550000000	11194000000	17543000000	23690000000	15456000000	19	cytosol [GO:0005829]; mitochondrial intermembrane space [GO:0005758]; mitochondrial isocitrate dehydrogenase complex (NAD+) [GO:0005962]; mitochondrial matrix [GO:0005759]; mitochondrial nucleoid [GO:0042645]; mitochondrion [GO:0005739]	glutamate biosynthetic process [GO:0006537]; isocitrate metabolic process [GO:0006102]; tricarboxylic acid cycle [GO:0006099]	isocitrate dehydrogenase (NAD+) activity [GO:0004449]; magnesium ion binding [GO:0000287]; NAD binding [GO:0051287]; RNA binding [GO:0003723]
2474	YJR105W	P47143	ADO1	Adenosine kinase	36372				123228	8846.65	199354	33853.4	0.625139	-0.677751	1.69843	0.0200251	120068	115380	138242	119221	161871	253359	183149	199037	16.8735	16.816	17.0768	16.8633	17.3045	17.9508	17.4827	17.6027	65749000000	60738000000	46410000000	39497000000	30322000000	53600000000	65704000000	48005000000	16	cytoplasm [GO:0005737]; cytosol [GO:0005829]; nucleus [GO:0005634]	AMP salvage [GO:0044209]; purine nucleobase metabolic process [GO:0006144]; purine ribonucleoside salvage [GO:0006166]	adenosine kinase activity [GO:0004001]; ATP binding [GO:0005524]
3048	YLR327C	Q06177	TMA10	Translation machinery-associated protein 10	9833.7				119186	6570.19	25264	8641.3	5.00598	2.32365	3.10523	0.000784822	107875	123461	121779	123628	14183.2	38295.8	22844	25732.8	16.719	16.9137	16.8939	16.9156	13.7919	15.2249	14.4795	14.6513	18460000000	20310000000	12776000000	12799000000	830260000	2531800000	2561000000	1939500000	5	cytoplasm [GO:0005737]; mitochondrion [GO:0005739]; nucleus [GO:0005634]
1567	YGL123W	P25443	RPS2	Small ribosomal subunit protein uS5	27449				118045	13103.7	141939	19672.5	0.834692	-0.260685	0.525056	0.2985	128489	131043	114511	98137.3	136978	165477	112690	152610	16.9713	16.9997	16.8051	16.5825	17.0636	17.3363	16.782	17.2195	57168000000	56049000000	31235000000	26416000000	20848000000	28444000000	32847000000	29906000000	13	cytosol [GO:0005829]; cytosolic small ribosomal subunit [GO:0022627]; nucleolus [GO:0005730]; nucleoplasm [GO:0005654]; small-subunit processome [GO:0032040]	positive regulation of translational fidelity [GO:0045903]; rRNA export from nucleus [GO:0006407]; rRNA methylation [GO:0031167]; translation [GO:0006412]; translational termination [GO:0006415]	small ribosomal subunit rRNA binding [GO:0070181]; structural constituent of ribosome [GO:0003735]
2187	YIL125W	P20967	KGD1	2-oxoglutarate dehydrogenase, mitochondrial	114410				116843	3747.51	48866.1	8270.84	2.42137	1.27582	3.02414	0.000945936	118349	111324	121624	116075	42580.1	62809.4	42759.2	47315.7	16.8527	16.7644	16.8921	16.8247	15.3779	15.9387	15.3839	15.53	166070000000	150170000000	104630000000	98540000000	20439000000	34050000000	39308000000	29243000000	41	mitochondrial nucleoid [GO:0042645]; mitochondrial oxoglutarate dehydrogenase complex [GO:0009353]; mitochondrion [GO:0005739]; oxoglutarate dehydrogenase complex [GO:0045252]	2-oxoglutarate metabolic process [GO:0006103]; tricarboxylic acid cycle [GO:0006099]	oxoglutarate dehydrogenase (succinyl-transferring) activity [GO:0004591]; thiamine pyrophosphate binding [GO:0030976]
4428	YPL271W	P21306	ATP15	ATP synthase subunit epsilon, mitochondrial	6742.5				116123	10967.3	73013.3	10305.3	1.60009	0.678156	1.70925	0.0195319	125946	109138	127584	101823	74987.3	74031.9	57105.5	85928.5	16.9424	16.7358	16.9611	16.6357	16.1944	16.1759	15.8013	16.3908	17242000000	14363000000	10708000000	8433300000	3511700000	3915500000	5121600000	5181200000	4	mitochondrial inner membrane [GO:0005743]; mitochondrial proton-transporting ATP synthase, central stalk [GO:0005756]; mitochondrion [GO:0005739]; proton-transporting ATP synthase complex, catalytic core F(1) [GO:0045261]	ATP synthesis coupled proton transport [GO:0015986]	hydrolase activity [GO:0016787]; proton-transporting ATP synthase activity, rotational mechanism [GO:0046933]
1612	YGL187C	P04037	COX4	Cytochrome c oxidase subunit 4, mitochondrial	17142				114576	6429.59	50595.2	4780.29	2.27196	1.18394	3.19349	0.000640485	123430	108978	107931	117963	53948.7	53506	42360.8	52565.1	16.9133	16.7337	16.7197	16.848	15.7193	15.7074	15.3704	15.6818	33795000000	28684000000	18117000000	19540000000	5052900000	5659800000	7598400000	6339000000	8	mitochondrial inner membrane [GO:0005743]; mitochondrial intermembrane space [GO:0005758]; mitochondrial respiratory chain complex IV [GO:0005751]; mitochondrion [GO:0005739]	mitochondrial cytochrome c oxidase assembly [GO:0033617]; mitochondrial electron transport, cytochrome c to oxygen [GO:0006123]	cytochrome-c oxidase activity [GO:0004129]; zinc ion binding [GO:0008270]
2465	YJR095W	P33303	SFC1	Succinate/fumarate mitochondrial transporter	35340				114178	12352.8	1593.55	193.654	71.7925	6.16576	6.29691	5.04762e-07	131618	107394	98764.8	118934	1296.9	1777	1754.9	1545.4	17.006	16.7126	16.5917	16.8598	10.3409	10.7952	10.7772	10.5938	58560000000	45934000000	26940000000	32014000000	197390000	305450000	511520000	302850000	13	integral component of membrane [GO:0016021]; mitochondrial inner membrane [GO:0005743]; mitochondrion [GO:0005739]	fumarate transport [GO:0015741]; succinate transport [GO:0015744]	succinate:fumarate antiporter activity [GO:0005469]
686	YDL125C	Q04344	HNT1	Adenosine 5'-monophosphoramidase HNT1	17679				111712	9055.28	49045.8	11674.7	2.32803	1.21911	2.44896	0.00355662	120811	110920	117808	97310.2	41292.5	68739.7	46676.9	39474	16.8824	16.7592	16.8461	16.5703	15.3336	16.0689	15.5104	15.2686	33078000000	29195000000	19775000000	16119000000	3867500000	7271200000	8372600000	4760300000	8	cytoplasm [GO:0005737]; nucleus [GO:0005634]	DNA metabolic process [GO:0006259]; nucleic acid phosphodiester bond hydrolysis [GO:0090305]; nucleotide metabolic process [GO:0009117]; response to zinc ion [GO:0010043]	adenosine 5'-monophosphoramidase activity [GO:0043530]; nucleotide binding [GO:0000166]
1151	YDR502C	P19358	SAM2	S-adenosylmethionine synthase 2	42255				111462	9772.14	309280	21676.4	0.359799	-1.47474	3.72134	0.000189957	118341	121122	110424	95961.5	286479	344973	301717	303951	16.8526	16.8861	16.7527	16.5502	18.1281	18.3961	18.2028	18.2135	81004000000	79701000000	46339000000	39739000000	67080000000	91227000000	135300000000	91636000000	20	cytoplasmic stress granule [GO:0010494]; cytosol [GO:0005829]	methionine metabolic process [GO:0006555]; one-carbon metabolic process [GO:0006730]; S-adenosylmethionine biosynthetic process [GO:0006556]	ATP binding [GO:0005524]; metal ion binding [GO:0046872]; methionine adenosyltransferase activity [GO:0004478]
1551	YGL103W	P02406	RPL28	Large ribosomal subunit protein uL15	16721				111061	9667.06	164160	46867	0.699732	-0.515125	0.859852	0.138086	116923	117352	115616	94354.1	113430	240720	148284	154208	16.8352	16.8405	16.819	16.5258	16.7914	17.877	17.178	17.2345	36015000000	34749000000	21833000000	17583000000	11952000000	28646000000	29923000000	20921000000	9	cytosol [GO:0005829]; cytosolic large ribosomal subunit [GO:0022625]; nucleus [GO:0005634]	cytoplasmic translation [GO:0002181]; translational termination [GO:0006415]	RNA binding [GO:0003723]; structural constituent of ribosome [GO:0003735]
1241	YER009W	P33331	NTF2	Nuclear transport factor 2	14453				110342	18392.2	95364.5	8893.71	1.14753	0.198527	0.370431	0.426157	99407.2	104447	95766.7	141748	86627.2	106261	86571.6	101998	16.6011	16.6724	16.5472	17.113	16.4025	16.6973	16.4016	16.6382	17011000000	17182000000	10047000000	14675000000	5071000000	7025100000	9705400000	7687700000	5	cytoplasm [GO:0005737]; nuclear envelope [GO:0005635]; nuclear pore central transport channel [GO:0044613]	nucleocytoplasmic transport [GO:0006913]; protein import into nucleus [GO:0006606]	small GTPase binding [GO:0031267]
4109	YOR230W	Q12363	WTM1	Transcriptional modulator WTM1	48382				108954	1857.11	91861.5	11458.9	1.19523	0.257293	0.666338	0.215607	112018	107621	107336	108842	80088.7	103987	80741.1	102629	16.7734	16.7156	16.7118	16.7319	16.2893	16.666	16.301	16.6471	76676000000	70817000000	45043000000	45073000000	18753000000	27499000000	36207000000	30941000000	20	cytoplasm [GO:0005737]; nucleus [GO:0005634]	maintenance of protein location in nucleus [GO:0051457]; negative regulation of chromatin silencing at telomere [GO:0031939]; negative regulation of silent mating-type cassette heterochromatin assembly [GO:0061186]; negative regulation of transcription from RNA polymerase II promoter involved in meiotic cell cycle [GO:0010674]; positive regulation of transcription by RNA polymerase II [GO:0045944…	transcription corepressor activity [GO:0003714]
1282	YER057C	P40037	HMF1	Protein HMF1	13906				107496	7207.07	95496.4	14326.5	1.13641	0.184487	0.353274	0.443329	113927	97018.2	104599	114441	74578.9	113304	91505.9	102597	16.7978	16.566	16.6745	16.8042	16.1865	16.7898	16.4816	16.6466	27294000000	22344000000	15363000000	16587000000	6112000000	10487000000	14362000000	10826000000	7	cytoplasm [GO:0005737]; cytosol [GO:0005829]; mitochondrial intermembrane space [GO:0005758]; mitochondrion [GO:0005739]; nucleus [GO:0005634]	organonitrogen compound catabolic process [GO:1901565]	deaminase activity [GO:0019239]
3340	YMR107W	Q04438	SPG4	Stationary phase protein 4	13180				107092	12293.7	2720.15	615.722	40.1705	5.32807	5.69132	2.03553e-06	98023.9	120213	118141	91989.9	3517	3058.2	2400.9	1904.5	16.5808	16.8752	16.8502	16.4892	11.7801	11.5785	11.2294	10.8952	23484000000	27686000000	17352000000	13333000000	288230000	283060000	376830000	200960000	7
4489	YPR074C	P23254	TKL1	Transketolase 1	73805				106722	7174.07	175936	25433.5	0.611674	-0.709165	1.86293	0.0137109	95110.9	108144	108892	114742	161367	207481	142588	192307	16.5373	16.7226	16.7325	16.808	17.3	17.6626	17.1215	17.5531	100910000000	110300000000	70829000000	73650000000	58566000000	85045000000	99109000000	89865000000	31	cytoplasm [GO:0005737]; cytosol [GO:0005829]; nucleus [GO:0005634]	pentose-phosphate shunt [GO:0006098]	metal ion binding [GO:0046872]; transketolase activity [GO:0004802]
3065	YLR354C	P15019	TAL1	Transaldolase	37036				105930	10497.2	215732	50145.6	0.501139	-0.996717	2.04632	0.00898838	95847.5	99403.4	123139	105331	176632	296360	170819	219117	16.5485	16.601	16.9099	16.6846	17.4304	18.177	17.3821	17.7413	62327000000	62139000000	49091000000	41438000000	39291000000	74453000000	72771000000	62757000000	19	cytoplasm [GO:0005737]; nucleus [GO:0005634]	carbohydrate metabolic process [GO:0005975]; pentose-phosphate shunt [GO:0006098]; pentose-phosphate shunt, non-oxidative branch [GO:0009052]	sedoheptulose-7-phosphate:D-glyceraldehyde-3-phosphate glyceronetransferase activity [GO:0004801]
352	YBR126C	Q00764	TPS1	Alpha,alpha-trehalose-phosphate synthase [UDP-forming] 56 kDa subunit	56147				103661	14239.3	158527	16893.6	0.651415	-0.618351	1.57017	0.026905	96346.6	109919	85243.5	123133	138392	179681	170021	146015	16.5559	16.7461	16.3793	16.9099	17.0784	17.4551	17.3754	17.1558	65949000000	72329000000	35772000000	50991000000	32405000000	47516000000	76243000000	44021000000	20	alpha,alpha-trehalose-phosphate synthase complex (UDP-forming) [GO:0005946]; cytoplasm [GO:0005737]; cytosol [GO:0005829]	cellular carbohydrate metabolic process [GO:0044262]; cellular response to desiccation [GO:0071465]; cellular response to heat [GO:0034605]; cellular response to oxidative stress [GO:0034599]; trehalose biosynthetic process [GO:0005992]	alpha,alpha-trehalose-phosphate synthase (UDP-forming) activity [GO:0003825]; trehalose-phosphatase activity [GO:0004805]
4113	YOR234C	P41056	RPL33B	Large ribosomal subunit protein eL33B	12168				103489	12445.4	114242	23655.7	0.921741	-0.117566	0.137954	0.727856	114823	115115	85213.9	98803.8	75798.3	115004	128090	138077	16.8091	16.8127	16.3788	16.5923	16.2099	16.8113	16.9668	17.0751	19649000000	18937000000	8939900000	10229000000	4437100000	7603100000	14360000000	10407000000	5	cytosol [GO:0005829]; cytosolic large ribosomal subunit [GO:0022625]	cytoplasmic translation [GO:0002181]; ribosomal large subunit biogenesis [GO:0042273]; translational termination [GO:0006415]	structural constituent of ribosome [GO:0003735]
3138	YLR448W	P05739	RPL6B	Large ribosomal subunit protein eL6B	19986				102894	8376.4	105203	11031.9	0.980532	-0.0283631	0.04282	0.906108	100844	112149	108369	90212.4	114905	108102	86555.9	111250	16.6218	16.7751	16.7256	16.461	16.8101	16.722	16.4013	16.7634	37965000000	40588000000	25012000000	20547000000	14798000000	15723000000	21348000000	18447000000	11	cytosol [GO:0005829]; cytosolic large ribosomal subunit [GO:0022625]	cytoplasmic translation [GO:0002181]; ribosomal large subunit assembly [GO:0000027]; translational termination [GO:0006415]	RNA binding [GO:0003723]; structural constituent of ribosome [GO:0003735]
2633	YKL148C	Q00711	SDH1	Succinate dehydrogenase [ubiquinone] flavoprotein subunit, mitochondrial	70229				102779	9081.37	24206.3	2552.33	4.25552	2.08934	4.28073	5.23929e-05	116408	105173	92526.1	97009.9	25302.4	26054.4	25658.8	19809.6	16.8288	16.6824	16.4976	16.5658	14.627	14.6692	14.6472	14.2739	127490000000	110730000000	62125000000	64277000000	9479400000	11024000000	18410000000	9555600000	32	mitochondrial membrane [GO:0031966]; mitochondrial respiratory chain complex II, succinate dehydrogenase complex (ubiquinone) [GO:0005749]; mitochondrion [GO:0005739]	cellular respiration [GO:0045333]; mitochondrial electron transport, succinate to ubiquinone [GO:0006121]; tricarboxylic acid cycle [GO:0006099]	electron transfer activity [GO:0009055]; flavin adenine dinucleotide binding [GO:0050660]; succinate dehydrogenase (ubiquinone) activity [GO:0008177]; succinate dehydrogenase activity [GO:0000104]
2788	YLL026W	P31539	HSP104	Heat shock protein 104	102030				100580	4321.57	161687	14197.1	0.623877	-0.680666	2.1714	0.00673914	93836.4	100383	105648	102452	151302	170021	145009	180416	16.5179	16.6152	16.6889	16.6446	17.2071	17.3754	17.1458	17.461	167000000000	171740000000	115270000000	110310000000	92112000000	116900000000	169070000000	141420000000	52	cytoplasm [GO:0005737]; cytosol [GO:0005829]; nuclear periphery [GO:0034399]; nucleus [GO:0005634]; TRC complex [GO:0072380]	cellular heat acclimation [GO:0070370]; cellular response to heat [GO:0034605]; chaperone cofactor-dependent protein refolding [GO:0051085]; protein folding in endoplasmic reticulum [GO:0034975]; protein refolding [GO:0042026]; protein unfolding [GO:0043335]; stress granule disassembly [GO:0035617]; trehalose metabolism in response to heat stress [GO:0070414]	ADP binding [GO:0043531]; ATPase activity [GO:0016887]; ATP binding [GO:0005524]; chaperone binding [GO:0051087]; identical protein binding [GO:0042802]; unfolded protein binding [GO:0051082]
2194	YIL133C	P26784	RPL16A	Large ribosomal subunit protein uL13A	22201				98379.4	7412.34	126074	10505.6	0.780584	-0.357374	1.0536	0.0883898	102445	101130	104257	85685.7	115255	143462	122296	123281	16.6445	16.6259	16.6698	16.3868	16.8145	17.1303	16.9	16.9116	38568000000	36600000000	24063000000	19516000000	14843000000	20866000000	30163000000	20442000000	11	cytosol [GO:0005829]; cytosolic large ribosomal subunit [GO:0022625]; ribosome [GO:0005840]	cytoplasmic translation [GO:0002181]; negative regulation of translation [GO:0017148]; translational termination [GO:0006415]	mRNA binding [GO:0003729]; RNA binding [GO:0003723]; structural constituent of ribosome [GO:0003735]
625	YDL055C	P41940	PSA1	Mannose-1-phosphate guanyltransferase	39565				98066.9	6152.39	125247	15480.4	0.788001	-0.343731	0.888375	0.129308	95511.3	94455.5	93639.8	108661	99930.8	130189	128887	141980	16.5434	16.5273	16.5148	16.7295	16.6086	16.9902	16.9757	17.1153	71915000000	68369000000	43225000000	49498000000	25739000000	37871000000	63577000000	47085000000	22	cytoplasm [GO:0005737]	cell cycle [GO:0007049]; cell wall mannoprotein biosynthetic process [GO:0000032]; GDP-mannose biosynthetic process [GO:0009298]; protein glycosylation [GO:0006486]	GTP binding [GO:0005525]; mannose-1-phosphate guanylyltransferase activity [GO:0004475]
2837	YLR038C	Q01519	COX12	Cytochrome c oxidase subunit 12, mitochondrial	9787.8				97781.1	4726.12	44780	6760.77	2.20726	1.14226	2.77563	0.00167637	94448.8	102119	102706	91850.8	42889.4	53191.5	34914.9	48124.3	16.5272	16.6399	16.6482	16.487	15.3883	15.6989	15.0916	15.5545	19395000000	20159000000	12930000000	11411000000	3012800000	4219900000	4697100000	4352600000	6	mitochondrial intermembrane space [GO:0005758]; mitochondrial respiratory chain complex IV [GO:0005751]; mitochondrion [GO:0005739]	electron transport chain [GO:0022900]; mitochondrial cytochrome c oxidase assembly [GO:0033617]; oxidative phosphorylation [GO:0006119]; proton transmembrane transport [GO:1902600]	oxidoreductase activity [GO:0016491]
369	YBR149W	P38115	ARA1	D-arabinose dehydrogenase [NAD(P)+] heavy chain	38883				97042.8	9152.12	88473.3	15056.3	1.11058	0.151316	0.230775	0.587794	111548	95365.4	86181.7	95076.2	62905.6	101174	92788.6	97025	16.7673	16.5412	16.3951	16.5368	15.9409	16.6265	16.5017	16.5661	80172000000	65890000000	37974000000	41341000000	15466000000	28093000000	43690000000	30714000000	21	cytosol [GO:0005829]	cellular carbohydrate metabolic process [GO:0044262]	alditol:NADP+ 1-oxidoreductase activity [GO:0004032]; D-arabinose 1-dehydrogenase (NAD+) activity [GO:0047816]; D-arabinose 1-dehydrogenase (NADP+) activity [GO:0106271]; D-arabinose 1-dehydrogenase [NAD(P)+] activity [GO:0045290]; D-threo-aldose 1-dehydrogenase activity [GO:0047834]
2799	YLL041C	P21801	SDH2	Succinate dehydrogenase [ubiquinone] iron-sulfur subunit, mitochondrial	30231				96924.8	5165.96	26274.2	3119	3.70921	1.89111	4.12659	7.47156e-05	102541	98465.8	98205	88487.2	23264.7	30700.9	23414.3	27716.7	16.6458	16.5873	16.5835	16.4332	14.5059	14.906	14.5151	14.7585	56151000000	51834000000	32969000000	29315000000	4358000000	6495000000	8399800000	6684900000	16	mitochondrial membrane [GO:0031966]; mitochondrial respiratory chain complex II, succinate dehydrogenase complex (ubiquinone) [GO:0005749]; mitochondrion [GO:0005739]	aerobic respiration [GO:0009060]; cellular respiration [GO:0045333]; respiratory electron transport chain [GO:0022904]; tricarboxylic acid cycle [GO:0006099]	2 iron, 2 sulfur cluster binding [GO:0051537]; 3 iron, 4 sulfur cluster binding [GO:0051538]; 4 iron, 4 sulfur cluster binding [GO:0051539]; electron transfer activity [GO:0009055]; metal ion binding [GO:0046872]; succinate dehydrogenase (ubiquinone) activity [GO:0008177]
4325	YPL131W	P26321	RPL5	Large ribosomal subunit protein uL18	33714				96635.6	6750.06	142238	31906.7	0.692934	-0.52921	1.13891	0.0726261	98775.6	90392.3	90616.3	106758	123872	197128	129217	118735	16.5919	16.4639	16.4675	16.704	16.9185	17.5888	16.9794	16.8574	40567000000	35688000000	22816000000	26526000000	17403000000	31278000000	34767000000	21478000000	12	cytosol [GO:0005829]; cytosolic large ribosomal subunit [GO:0022625]; nucleus [GO:0005634]	cytoplasmic translation [GO:0002181]; ribosomal large subunit assembly [GO:0000027]; translational termination [GO:0006415]	5S rRNA binding [GO:0008097]; structural constituent of ribosome [GO:0003735]
2781	YLL018C	P04802	DPS1	Aspartate--tRNA ligase, cytoplasmic	63515				95922.4	4790.23	82950.1	13040.6	1.16949	0.225875	0.468714	0.339849	95809.3	98420.2	101160	88300	66006.5	100401	76045.3	89347.8	16.5479	16.5867	16.6263	16.4301	16.0103	16.6154	16.2146	16.4471	104930000000	103620000000	67922000000	58506000000	24729000000	42481000000	54562000000	43099000000	32	aminoacyl-tRNA synthetase multienzyme complex [GO:0017101]; cytoplasm [GO:0005737]; cytosol [GO:0005829]; nucleus [GO:0005634]	aspartyl-tRNA aminoacylation [GO:0006422]	aspartate-tRNA ligase activity [GO:0004815]; ATP binding [GO:0005524]; RNA binding [GO:0003723]
2426	YJR048W	P00044	CYC1	Cytochrome c isoform 1	12182				93736.6	9306.77	12938.5	3970.26	7.54408	2.91535	3.82716	0.00014888	96703.5	102596	97550.7	78096.1	19218.2	12138.2	12194.3	8203.2	16.5613	16.6466	16.5739	16.253	14.2302	13.5673	13.5739	13.002	19858000000	20253000000	12281000000	9702200000	1350000000	962970000	1640500000	741940000	6	mitochondrial intermembrane space [GO:0005758]; mitochondrion [GO:0005739]; respirasome [GO:0070469]	mitochondrial electron transport, cytochrome c to oxygen [GO:0006123]; mitochondrial electron transport, ubiquinol to cytochrome c [GO:0006122]	electron transfer activity [GO:0009055]; heme binding [GO:0020037]; metal ion binding [GO:0046872]
737	YDL192W	P11076	ARF1	ADP-ribosylation factor 1	20529				93456.3	12661	95545.3	10451.8	0.975127	-0.0363378	0.0482988	0.894749	74756.9	93415.1	110440	95213.2	96355.1	102292	78309	105225	16.1899	16.5114	16.7529	16.5389	16.5561	16.6423	16.2569	16.6831	28144000000	33808000000	25490000000	21686000000	12409000000	14878000000	19314000000	17448000000	11	cytosol [GO:0005829]; Golgi apparatus [GO:0005794]; plasma membrane [GO:0005886]	endoplasmic reticulum to Golgi vesicle-mediated transport [GO:0006888]; Golgi to plasma membrane transport [GO:0006893]; intracellular protein transport [GO:0006886]; macroautophagy [GO:0016236]; vesicle-mediated transport [GO:0016192]	GTPase activity [GO:0003924]; GTP binding [GO:0005525]
28	Q0250	P00410	COX2	Cytochrome c oxidase subunit 2	28567				92633.7	8039.05	49233.9	9094.28	1.9113	0.934552	2.01552	0.0096489	93594.2	94172.6	80157	102611	34207.3	51503.7	52570.2	58654.2	16.5141	16.523	16.2905	16.6468	15.062	15.6524	15.682	15.8399	25626000000	24787000000	13455000000	16997000000	3203900000	5448000000	9429700000	7073300000	8	integral component of membrane [GO:0016021]; mitochondrial respiratory chain complex IV [GO:0005751]; mitochondrion [GO:0005739]	aerobic respiration [GO:0009060]; ATP synthesis coupled electron transport [GO:0042773]; mitochondrial electron transport, cytochrome c to oxygen [GO:0006123]	copper ion binding [GO:0005507]; cytochrome-c oxidase activity [GO:0004129]
354	YBR127C	P16140	VMA2	V-type proton ATPase subunit B	57749				92486.5	3465.01	112794	15184.1	0.826912	-0.274195	0.683145	0.207422	88384	97645	90539.6	93377.6	98129.2	128826	97124.3	127098	16.4315	16.5753	16.4663	16.5108	16.5824	16.9751	16.5675	16.9556	87723000000	93166000000	55092000000	56070000000	33317000000	49398000000	63153000000	55561000000	29	cytoplasm [GO:0005737]; cytoplasmic stress granule [GO:0010494]; fungal-type vacuole membrane [GO:0000329]; vacuolar proton-transporting V-type ATPase, V1 domain [GO:0000221]; vacuole-mitochondrion membrane contact site [GO:1990816]	ATP metabolic process [GO:0046034]; cellular calcium ion homeostasis [GO:0006874]; pexophagy [GO:0000425]; proteasome storage granule assembly [GO:1902906]; transmembrane transport [GO:0055085]; vacuolar acidification [GO:0007035]	ATP binding [GO:0005524]; proton-transporting ATPase activity, rotational mechanism [GO:0046961]
4303	YPL106C	P32589	SSE1	Heat shock protein homolog SSE1	77365				88849.8	3880.65	146804	19592.6	0.609872	-0.713422	2.02707	0.00939582	84860	85087.3	92487.5	92964.4	127145	176863	131822	151387	16.3728	16.3767	16.497	16.5044	16.9561	17.4323	17.0082	17.2079	107460000000	103580000000	71802000000	71221000000	55077000000	86526000000	109360000000	84435000000	37	cytoplasm [GO:0005737]; cytosol [GO:0005829]; nucleus [GO:0005634]; polysome [GO:0005844]	autophagy [GO:0006914]; proteasomal ubiquitin-independent protein catabolic process [GO:0010499]; proteasome-mediated ubiquitin-dependent protein catabolic process [GO:0043161]; protein folding [GO:0006457]; protein refolding [GO:0042026]	adenyl-nucleotide exchange factor activity [GO:0000774]; ATPase activity [GO:0016887]; ATP binding [GO:0005524]; calmodulin binding [GO:0005516]; peptide binding [GO:0042277]
4279	YPL078C	P05626	ATP4	ATP synthase subunit 4, mitochondrial	26925				87884.7	8831.93	46095.2	8473.35	1.93011	0.948686	2.1134	0.007702	91130.4	80342.7	100881	79184.6	36045.4	56365.6	39633.2	52336.5	16.4756	16.2939	16.6223	16.2729	15.1375	15.7825	15.2744	15.6755	43665000000	37007000000	29634000000	22954000000	5908100000	10434000000	12441000000	11045000000	14	mitochondrial proton-transporting ATP synthase, stator stalk [GO:0000274]; mitochondrial proton-transporting ATP synthase complex, coupling factor F(o) [GO:0000276]; mitochondrion [GO:0005739]	ATP synthesis coupled proton transport [GO:0015986]; protein-containing complex assembly [GO:0065003]	proton transmembrane transporter activity [GO:0015078]
3210	YML078W	P25719	CPR3	Peptidyl-prolyl cis-trans isomerase C, mitochondrial	19919				87631.5	18367.8	77538.1	20956.7	1.15041	0.202147	0.213538	0.611592	83509.4	74569.1	118743	73704.4	53700.8	104649	60932.1	90870.7	16.3497	16.1863	16.8575	16.1695	15.7127	16.6752	15.8949	16.4715	28581000000	24534000000	24915000000	15261000000	6287100000	13837000000	13662000000	13698000000	10	cytoplasm [GO:0005737]; mitochondrial matrix [GO:0005759]; mitochondrion [GO:0005739]	apoptotic process [GO:0006915]; protein folding [GO:0006457]; protein peptidyl-prolyl isomerization [GO:0000413]	cyclosporin A binding [GO:0016018]; peptidyl-prolyl cis-trans isomerase activity [GO:0003755]
224	YBL064C	P34227	PRX1	Peroxiredoxin PRX1, mitochondrial	29495				87567.8	12068	66709.4	6482.13	1.30468	0.383691	0.897044	0.126752	97108.7	89587.9	67285.5	96289.2	63867.1	77681.6	60834	64454.7	16.5673	16.451	16.038	16.5551	15.9628	16.2453	15.8926	15.976	49853000000	44213000000	21177000000	29906000000	11216000000	15407000000	20460000000	14574000000	15	cytosol [GO:0005829]; mitochondrion [GO:0005739]	cell redox homeostasis [GO:0045454]; cellular response to oxidative stress [GO:0034599]; regulation of hydrogen peroxide-induced cell death [GO:1903205]; response to cadmium ion [GO:0046686]	peroxidase activity [GO:0004601]; thioredoxin peroxidase activity [GO:0008379]
3867	YOL058W	P22768	ARG1	Argininosuccinate synthase	46927				85604.7	16298.3	38122.2	6702.27	2.22994	1.157	2.1434	0.00718786	58038.2	97115.5	98173.5	89091.5	31134.4	49159.2	35450.1	36745	15.8247	16.5674	16.583	16.443	14.9262	15.5852	15.1135	15.1653	39727000000	63904000000	41198000000	36894000000	7290200000	13000000000	15897000000	11078000000	20	cytoplasm [GO:0005737]; cytosol [GO:0005829]	arginine biosynthetic process [GO:0006526]; argininosuccinate metabolic process [GO:0000053]; urea cycle [GO:0000050]	argininosuccinate synthase activity [GO:0004055]; ATP binding [GO:0005524]
2635	YKL150W	P36060	MCR1	NADH-cytochrome b5 reductase 2	34137				84385.6	11936.5	56231.1	10346.6	1.51476	0.599087	1.19911	0.0632249	103364	85245.6	71994.7	76938.1	65275.5	65196.9	54431.5	40020.6	16.6574	16.3793	16.1356	16.2314	15.9943	15.9925	15.7322	15.2885	63677000000	50484000000	27191000000	28675000000	13756000000	15517000000	21968000000	10859000000	18	integral component of mitochondrial outer membrane [GO:0031307]; mitochondrial intermembrane space [GO:0005758]; mitochondrial outer membrane [GO:0005741]; mitochondrion [GO:0005739]	cellular response to oxidative stress [GO:0034599]; ergosterol biosynthetic process [GO:0006696]	cytochrome-b5 reductase activity, acting on NAD(P)H [GO:0004128]; NADH dehydrogenase activity [GO:0003954]
3749	YOL120C;YNL301C	P0CX49	RPL18A	Large ribosomal subunit protein eL18A	20563				83795.8	15006.3	96538.9	13928.5	0.862418	-0.213541	0.336422	0.46087	75381.1	91381.5	103858	64562.8	82401.5	119013	96631.4	88109.8	16.2019	16.4796	16.6643	15.9784	16.3304	16.8608	16.5602	16.427	28379000000	33072000000	23971000000	14705000000	10612000000	17310000000	23833000000	14610000000	11	cytosol [GO:0005829]; cytosolic large ribosomal subunit [GO:0022625]	cytoplasmic translation [GO:0002181]; translational termination [GO:0006415]	RNA binding [GO:0003723]; structural constituent of ribosome [GO:0003735]
1461	YFR044C	P43616	DUG1	Cys-Gly metallodipeptidase DUG1	52871				83525.1	4876.46	75734.8	12625.9	1.1158	0.158075	0.287914	0.51533	90988.8	79589	78786.6	84736.1	61593.9	95571.5	69147.4	76626.5	16.4734	16.2803	16.2657	16.3707	15.9105	16.5443	16.0774	16.2256	77852000000	65464000000	41328000000	43863000000	18028000000	31592000000	38760000000	28877000000	25	cytoplasm [GO:0005737]; mitochondrion [GO:0005739]	glutathione catabolic process [GO:0006751]; proteolysis [GO:0006508]	identical protein binding [GO:0042802]; metal ion binding [GO:0046872]; metallodipeptidase activity [GO:0070573]; omega peptidase activity [GO:0008242]; peptidase activity [GO:0008233]
2125	YIL041W	P40531	GVP36	Protein GVP36	36670				83392.5	4101.73	67741.3	8036.35	1.23812	0.308155	0.830198	0.147843	82235.5	83989.3	89393	77952.3	60554	71663.2	59731.4	79016.7	16.3275	16.3579	16.4479	16.2503	15.8859	16.1289	15.8662	16.2699	50661000000	49740000000	33762000000	29053000000	12761000000	17056000000	24107000000	21440000000	18	cytoplasm [GO:0005737]; cytosol [GO:0005829]; integral component of Golgi membrane [GO:0030173]	endocytosis [GO:0006897]; establishment or maintenance of actin cytoskeleton polarity [GO:0030950]; vacuole organization [GO:0007033]
888	YDR158W	P13663	HOM2	Aspartate-semialdehyde dehydrogenase	39543				83096.1	14464.3	71727.6	12503.5	1.15767	0.21123	0.300551	0.500552	61168.9	83140.3	101674	86401.4	67169.8	89019.8	54766.2	75954.5	15.9005	16.3433	16.6336	16.3988	16.0355	16.4418	15.741	16.2128	41870000000	54708000000	42667000000	35780000000	15728000000	23541000000	24559000000	22899000000	20	cytoplasm [GO:0005737]; nucleus [GO:0005634]; plasma membrane [GO:0005886]	homoserine biosynthetic process [GO:0009090]; isoleucine biosynthetic process [GO:0009097]; lysine biosynthetic process via diaminopimelate [GO:0009089]; methionine biosynthetic process [GO:0009086]; threonine biosynthetic process [GO:0009088]	aspartate-semialdehyde dehydrogenase activity [GO:0004073]; NAD binding [GO:0051287]; NADP binding [GO:0050661]; protein dimerization activity [GO:0046983]
2851	YLR058C	P37291	SHM2	Serine hydroxymethyltransferase, cytosolic	52218				83040.2	2048.92	109791	8324.72	0.75831	-0.399141	1.3428	0.0454148	81677.6	86545.8	82387.1	81550.3	98118.9	111498	108126	121422	16.3177	16.4012	16.3301	16.3154	16.5822	16.7667	16.7224	16.8897	75476000000	76881000000	46674000000	45591000000	31016000000	39805000000	65458000000	49419000000	27	cytoplasm [GO:0005737]; mating projection tip [GO:0043332]; plasma membrane [GO:0005886]	folic acid metabolic process [GO:0046655]; glycine biosynthetic process from serine [GO:0019264]; L-serine catabolic process [GO:0006565]; one-carbon metabolic process [GO:0006730]; tetrahydrofolate interconversion [GO:0035999]; tetrahydrofolate metabolic process [GO:0046653]	cobalt ion binding [GO:0050897]; glycine hydroxymethyltransferase activity [GO:0004372]; pyridoxal phosphate binding [GO:0030170]; serine binding [GO:0070905]; zinc ion binding [GO:0008270]
673	YDL110C	Q12513	TMA17	Translation machinery-associated protein 17	16771				82925.1	7456.46	52942.4	6146.57	1.57076	0.651464	1.7657	0.0171513	87347.1	70761	90325	83267.5	54062.5	53889.4	60477.2	43340.5	16.4145	16.1107	16.4628	16.3455	15.7223	15.7177	15.8841	15.4034	26905000000	20953000000	17057000000	15517000000	5696500000	6412900000	12204000000	5879900000	9	cytoplasm [GO:0005737]; nucleus [GO:0005634]	proteasome regulatory particle assembly [GO:0070682]	protein-macromolecule adaptor activity [GO:0030674]
2134	YIL051C	P40185	MMF1	Protein MMF1, mitochondrial	15908				81605.4	5959.59	121707	24669.2	0.6833	-0.54941	1.16404	0.0685424	79555.5	91753.3	78579.7	76532.9	89515.1	140158	106633	150522	16.2797	16.4855	16.2619	16.2238	16.4498	17.0967	16.7023	17.1996	24505000000	27169000000	14839000000	14262000000	9432100000	16679000000	21518000000	20421000000	9	cytosol [GO:0005829]; mitochondrial matrix [GO:0005759]; mitochondrion [GO:0005739]	isoleucine biosynthetic process [GO:0009097]; mitochondrial translation [GO:0032543]; organonitrogen compound catabolic process [GO:1901565]	deaminase activity [GO:0019239]
2988	YLR249W	P16521	YEF3	Elongation factor 3A	115940				81452.1	7489.22	151325	11177.6	0.537339	-0.896095	2.54765	0.00283364	68806.6	88385.1	84132.4	84484.3	133994	163993	157401	149912	16.0703	16.4315	16.3604	16.3664	17.0318	17.3233	17.2641	17.1938	115390000000	142490000000	86499000000	85716000000	76869000000	106250000000	172930000000	110730000000	49	cytoplasmic stress granule [GO:0010494]; cytosolic ribosome [GO:0022626]; polysomal ribosome [GO:0042788]; ribosome [GO:0005840]	negative regulation of protein kinase activity [GO:0006469]; negative regulation of protein phosphorylation [GO:0001933]; translational elongation [GO:0006414]; translational termination [GO:0006415]	ATPase activity [GO:0016887]; ATPase-coupled transmembrane transporter activity [GO:0042626]; ATP binding [GO:0005524]; rRNA binding [GO:0019843]; translation elongation factor activity [GO:0003746]
2242	YIR037W	P40581	HYR1	Glutathione peroxidase-like peroxiredoxin HYR1	18641				81039.7	7487.28	72914.9	7823.6	1.11315	0.154642	0.312299	0.487193	87288.2	87669.9	79999.6	69201.1	60841.8	82126.1	76596.8	72095	16.4135	16.4198	16.2877	16.0785	15.8928	16.3256	16.225	16.1376	20912000000	20191000000	11750000000	10030000000	4986200000	7601300000	12022000000	7607400000	7	cytosol [GO:0005829]; mitochondrial intermembrane space [GO:0005758]; mitochondrion [GO:0005739]; peroxisomal matrix [GO:0005782]	cellular response to oxidative stress [GO:0034599]	glutathione peroxidase activity [GO:0004602]; peroxidase activity [GO:0004601]; phospholipid-hydroperoxide glutathione peroxidase activity [GO:0047066]
864	YDR119W-A	Q2V2P9	COX26	Cytochrome c oxidase subunit 26, mitochondrial	7451.6				80517.4	23255.7	25955.4	9991.54	3.33583	1.73805	1.72196	0.0189689	62236.4	69466.9	69916.2	120450	9844.3	32916.5	25558.6	35502.2	15.9255	16.084	16.0933	16.8781	13.2651	15.0065	14.6415	15.1156	6390100000	6856600000	4401000000	7482000000	345760000	1305700000	1719200000	1605500000	3	integral component of membrane [GO:0016021]; mitochondrial inner membrane [GO:0005743]; mitochondrial respirasome [GO:0005746]; mitochondrial respiratory chain complex IV [GO:0005751]; mitochondrion [GO:0005739]
591	YDL004W	Q12165	ATP16	ATP synthase subunit delta, mitochondrial	17020				80435.9	9737.75	54495.3	9861.83	1.49298	0.578199	1.14768	0.0711739	86244.7	64522.5	80946	90030.5	37550.6	61229.7	58113.4	61087.5	16.3961	15.9775	16.3047	16.4581	15.1965	15.9019	15.8266	15.8986	20662000000	14860000000	11889000000	13049000000	3077400000	5667200000	9121000000	6445900000	7	mitochondrial proton-transporting ATP synthase, central stalk [GO:0005756]; mitochondrial proton-transporting ATP synthase complex, catalytic sector F(1) [GO:0000275]; mitochondrion [GO:0005739]	ATP synthesis coupled proton transport [GO:0015986]	hydrolase activity [GO:0016787]; proton-transporting ATP synthase activity, rotational mechanism [GO:0046933]
1781	YGR155W	P32582	CYS4	Cystathionine beta-synthase	56021				79223.8	6165.49	173544	26161.2	0.460376	-1.11912	2.68777	0.00205225	82324.2	87155.3	76763.9	70651.7	140171	208054	158273	187677	16.329	16.4113	16.2281	16.1084	17.0968	17.6666	17.2721	17.5179	78891000000	80290000000	45099000000	40961000000	45950000000	77027000000	99365000000	79214000000	28	cytoplasm [GO:0005737]; cytoplasmic stress granule [GO:0010494]; mitochondrion [GO:0005739]	cysteine biosynthetic process from serine [GO:0006535]; cysteine biosynthetic process via cystathionine [GO:0019343]; hydrogen sulfide biosynthetic process [GO:0070814]; transsulfuration [GO:0019346]; traversing start control point of mitotic cell cycle [GO:0007089]	cystathionine beta-synthase activity [GO:0004122]; mRNA binding [GO:0003729]; pyridoxal phosphate binding [GO:0030170]
1753	YPR132W;YGR118W	P0CX30	RPS23B	Small ribosomal subunit protein uS12B	16038				79208.1	5731.36	111973	18384.2	0.71523	-0.48352	1.1638	0.0685808	77082.6	87652.5	71829.4	80267.8	125657	134307	91034.4	96892.4	16.2341	16.4195	16.1323	16.2925	16.9391	17.0352	16.4741	16.5641	18467000000	20187000000	10550000000	11634000000	10298000000	12431000000	14288000000	10224000000	7	cytosol [GO:0005829]; cytosolic small ribosomal subunit [GO:0022627]; ribosome [GO:0005840]	maturation of SSU-rRNA from tricistronic rRNA transcript (SSU-rRNA, 5.8S rRNA, LSU-rRNA) [GO:0000462]; regulation of translational fidelity [GO:0006450]; translation [GO:0006412]; translational termination [GO:0006415]	structural constituent of ribosome [GO:0003735]
3576	YNL079C	P17536	TPM1	Tropomyosin-1	23540				79018.1	8057.34	108296	25315.8	0.746795	-0.421215	0.728428	0.186884	87351.2	72530.7	86652.6	69538.1	121694	141579	94614.6	75294.4	16.4145	16.1463	16.403	16.0855	16.8929	17.1112	16.5298	16.2003	35875000000	28636000000	21818000000	17278000000	17097000000	22464000000	25457000000	13620000000	12	actin filament [GO:0005884]; actin filament bundle [GO:0032432]; actomyosin contractile ring [GO:0005826]; cellular bud neck contractile ring [GO:0000142]	actin filament bundle assembly [GO:0051017]; actin filament organization [GO:0007015]; actin filament reorganization [GO:0090527]; budding cell apical bud growth [GO:0007118]; budding cell isotropic bud growth [GO:0007119]; establishment of cell polarity [GO:0030010]; exocytosis [GO:0006887]; filamentous growth [GO:0030447]; intracellular mRNA localization [GO:0008298]; mitochondrion inheritance …	actin filament binding [GO:0051015]; actin lateral binding [GO:0003786]
2541	YKL035W	P32861	UGP1	UTP--glucose-1-phosphate uridylyltransferase	55987				78785	4063.88	184410	27838.3	0.431274	-1.21332	2.97748	0.00105322	75278.1	83109.4	74209.3	82543.3	162169	229172	159959	186340	16.1999	16.3427	16.1793	16.3329	17.3071	17.8061	17.2873	17.5076	66986000000	71094000000	40484000000	44437000000	49364000000	78785000000	93250000000	73032000000	26	cytoplasm [GO:0005737]; cytoplasmic stress granule [GO:0010494]; plasma membrane [GO:0005886]	(1->6)-beta-D-glucan biosynthetic process [GO:0006078]; glycogen biosynthetic process [GO:0005978]; glycogen metabolic process [GO:0005977]; trehalose biosynthetic process [GO:0005992]; UDP-glucose metabolic process [GO:0006011]	metal ion binding [GO:0046872]; uridylyltransferase activity [GO:0070569]; UTP:glucose-1-phosphate uridylyltransferase activity [GO:0003983]
2581	YKL081W	P36008	TEF4	Elongation factor 1-gamma 2	46520				78372	6482.03	85527.4	11135.2	0.921161	-0.118475	0.210158	0.61637	70231.1	74024.4	83049.5	86183	69594.1	88401.1	83438.3	100676	16.0998	16.1757	16.3417	16.3951	16.0867	16.4318	16.3484	16.6194	55284000000	56016000000	40079000000	41043000000	18740000000	26884000000	43029000000	34905000000	23	cytoplasm [GO:0005737]; cytoplasmic stress granule [GO:0010494]; mitochondrion [GO:0005739]; nucleus [GO:0005634]; ribosome [GO:0005840]	glutathione metabolic process [GO:0006749]; translational elongation [GO:0006414]	guanyl-nucleotide exchange factor activity [GO:0005085]; translation elongation factor activity [GO:0003746]
1009	YDR322C-A	P81449	TIM11	ATP synthase subunit e, mitochondrial	10875				77406.1	11098	24684.1	4994.6	3.17228	1.66552	2.99748	0.00100581	95150.1	64668.7	76135	73670.6	17699.3	26186.7	23319.7	31530.8	16.5379	15.9808	16.2163	16.1688	14.1114	14.6765	14.5093	14.9445	19539000000	12766000000	9584900000	9152400000	1243300000	2077500000	3137200000	2851800000	6	mitochondrial proton-transporting ATP synthase complex, coupling factor F(o) [GO:0000276]; mitochondrion [GO:0005739]	ATP synthesis coupled proton transport [GO:0015986]; cristae formation [GO:0042407]; protein-containing complex assembly [GO:0065003]	proton transmembrane transporter activity [GO:0015078]; structural molecule activity [GO:0005198]
421	YBR221C	P32473	PDB1	Pyruvate dehydrogenase E1 component subunit beta, mitochondrial	40053				76951.9	1968.98	85690	15824.3	0.912711	-0.13177	0.21608	0.608024	79859.7	75286.4	77654.9	75006.6	69148.2	109327	73653.6	90631.1	16.2852	16.2001	16.2448	16.1947	16.0774	16.7383	16.1685	16.4677	43731000000	39632000000	26070000000	24849000000	12953000000	23129000000	26423000000	21859000000	16	mitochondrial nucleoid [GO:0042645]; mitochondrial pyruvate dehydrogenase complex [GO:0005967]; mitochondrion [GO:0005739]	acetyl-CoA biosynthetic process from pyruvate [GO:0006086]; glycolytic process [GO:0006096]	pyruvate dehydrogenase (acetyl-transferring) activity [GO:0004739]
442	YBR249C	P32449	ARO4	Phospho-2-dehydro-3-deoxyheptonate aldolase, tyrosine-inhibited	39749				76689.7	12668.1	43388.1	7187.33	1.76456	0.819312	1.66148	0.0218033	55408	80891.1	81659.5	88800.1	35419.6	49282.7	37136.7	51713.2	15.7578	16.3037	16.3173	16.4383	15.1123	15.5888	15.1806	15.6582	28445000000	39921000000	25701000000	27580000000	6220200000	9774500000	12490000000	11693000000	15	cytoplasm [GO:0005737]; nucleus [GO:0005634]	aromatic amino acid family biosynthetic process [GO:0009073]; cellular amino acid biosynthetic process [GO:0008652]; chorismate biosynthetic process [GO:0009423]	3-deoxy-7-phosphoheptulonate synthase activity [GO:0003849]
1156	YDR510W	Q12306	SMT3	Ubiquitin-like protein SMT3	11597				75354.2	13752.6	64498	3086.16	1.1505	0.202259	0.368841	0.427719	73484.5	74114.1	96231	57587.3	64526.8	68885.5	60157.4	64422.4	16.1652	16.1775	16.5542	15.8135	15.9776	16.0719	15.8765	15.9753	17605000000	17069000000	14134000000	8346700000	5288200000	6375800000	9441800000	6797800000	7	condensed nuclear chromosome [GO:0000794]; nucleus [GO:0005634]; septin ring [GO:0005940]	protein sumoylation [GO:0016925]	identical protein binding [GO:0042802]; protein tag [GO:0031386]; ubiquitin-like protein ligase binding [GO:0044389]
4334	YPL143W	P05744	RPL33A	Large ribosomal subunit protein eL33A	12154				74787.2	9424.92	95376.3	26451.8	0.809465	-0.30496	0.390847	0.406587	87117.9	75420.1	60596.9	76013.9	74221.6	127195	115362	64726.6	16.4107	16.2027	15.887	16.214	16.1796	16.9567	16.8158	15.9821	14908000000	12407000000	6357300000	7869600000	4344800000	8409100000	12933000000	4878500000	5	cytosol [GO:0005829]; cytosolic large ribosomal subunit [GO:0022625]	cytoplasmic translation [GO:0002181]; ribosomal large subunit biogenesis [GO:0042273]; translational termination [GO:0006415]	structural constituent of ribosome [GO:0003735]
2069	YHR183W	P38720	GND1	6-phosphogluconate dehydrogenase, decarboxylating 1	53543				73726.3	8899.79	153461	26394.9	0.483785	-1.04756	2.33287	0.00464651	65278.3	76858.2	65860.1	86908.5	125400	195257	137702	155486	15.9943	16.2299	16.0071	16.4072	16.9362	17.575	17.0712	17.2464	62556000000	70804000000	38693000000	50386000000	41108000000	72289000000	86450000000	65627000000	28	cytoplasm [GO:0005737]; cytosol [GO:0005829]; mitochondrion [GO:0005739]	cellular response to oxidative stress [GO:0034599]; D-gluconate catabolic process [GO:0046177]; pentose-phosphate shunt, oxidative branch [GO:0009051]	NADP binding [GO:0050661]; phosphogluconate dehydrogenase (decarboxylating) activity [GO:0004616]
1971	YHR064C	P38788	SSZ1	Ribosome-associated complex subunit SSZ1	58237				73500	6083.74	86349.9	9411.47	0.853588	-0.228389	0.536866	0.290492	66140.6	72221.8	83060.4	72577.1	72195.7	90348.6	84854.8	98000.5	16.0132	16.1401	16.3419	16.1472	16.1396	16.4632	16.3727	16.5805	65646000000	68909000000	50541000000	43580000000	24512000000	34644000000	55175000000	42841000000	29	cytoplasm [GO:0005737]; endoplasmic reticulum chaperone complex [GO:0034663]; endoplasmic reticulum lumen [GO:0005788]; membrane [GO:0016020]; nucleus [GO:0005634]; polysome [GO:0005844]	'de novo' cotranslational protein folding [GO:0051083]; cellular response to unfolded protein [GO:0034620]; chaperone cofactor-dependent protein refolding [GO:0051085]; cytoplasmic translation [GO:0002181]; endoplasmic reticulum unfolded protein response [GO:0030968]; protein refolding [GO:0042026]; regulation of translational fidelity [GO:0006450]; rRNA processing [GO:0006364]; translational fra…	ATPase activity [GO:0016887]; ATP binding [GO:0005524]; heat shock protein binding [GO:0031072]; misfolded protein binding [GO:0051787]; protein folding chaperone [GO:0044183]; unfolded protein binding [GO:0051082]
502	YCL035C	P25373	GRX1	Glutaredoxin-1	12380				73428.2	2565.9	82620.2	17579	0.910214	-0.135723	0.187593	0.649243	77582.4	73170.2	70637.1	72323.1	56939.3	105135	78517.8	89888.9	16.2434	16.159	16.1081	16.1422	15.7971	16.6819	16.2607	16.4559	21242000000	19259000000	11857000000	11980000000	5333000000	11121000000	14084000000	10840000000	8	cytoplasm [GO:0005737]; nucleus [GO:0005634]	cellular response to oxidative stress [GO:0034599]; protein glutathionylation [GO:0010731]	electron transfer activity [GO:0009055]; glutathione-disulfide reductase activity [GO:0004362]; glutathione peroxidase activity [GO:0004602]; glutathione transferase activity [GO:0004364]; protein disulfide oxidoreductase activity [GO:0015035]
282	YBR039W	P38077	ATP3	ATP synthase subunit gamma, mitochondrial	34350				73411.3	7508.96	44757.1	4356.72	1.64043	0.714077	2.00879	0.00979966	86240	67118.8	70085.7	70200.8	47533	48894.5	37612.4	44988.7	16.3961	16.0344	16.0968	16.0992	15.5366	15.5774	15.1989	15.4573	53128000000	39749000000	26470000000	26164000000	10017000000	11637000000	15180000000	12207000000	18	mitochondrial proton-transporting ATP synthase, central stalk [GO:0005756]; mitochondrial proton-transporting ATP synthase complex, catalytic sector F(1) [GO:0000275]; mitochondrion [GO:0005739]	ATP synthesis coupled proton transport [GO:0015986]	proton-transporting ATP synthase activity, rotational mechanism [GO:0046933]
4571	YPR183W	P14020	DPM1	Dolichol-phosphate mannosyltransferase	30362				72087.5	3067.88	57387.3	9221.87	1.27315	0.348397	0.785476	0.163879	71449	67527.8	73474.8	75898.6	42389.4	59298.6	60328.5	67532.8	16.1246	16.0432	16.165	16.2118	15.3714	15.8557	15.8806	16.0433	36680000000	33326000000	23125000000	23573000000	7444200000	11761000000	20290000000	15270000000	15	cell periphery [GO:0071944]; endoplasmic reticulum [GO:0005783]; endoplasmic reticulum membrane [GO:0005789]; integral component of membrane [GO:0016021]; mitochondrial outer membrane [GO:0005741]; mitochondrion [GO:0005739]; nuclear outer membrane-endoplasmic reticulum membrane network [GO:0042175]	dolichol-linked oligosaccharide biosynthetic process [GO:0006488]; dolichol metabolic process [GO:0019348]; GPI anchor biosynthetic process [GO:0006506]; protein O-linked mannosylation [GO:0035269]	dolichyl-phosphate beta-D-mannosyltransferase activity [GO:0004582]
733	YDL185W	P17255	VMA1	V-type proton ATPase catalytic subunit A	118640				71781.4	3953.67	90935.3	7800.89	0.791093	-0.338081	1.02528	0.0943455	67117.7	73058.8	77561.7	69387.2	83740.4	99996.9	82660.5	97343.4	16.0344	16.1568	16.2431	16.0824	16.3536	16.6096	16.3349	16.5708	142420000000	149030000000	100900000000	89076000000	60785000000	81976000000	114910000000	90977000000	62	endomembrane system [GO:0012505]; fungal-type vacuole membrane [GO:0000329]; vacuolar proton-transporting V-type ATPase, V1 domain [GO:0000221]	cellular protein metabolic process [GO:0044267]; intein-mediated protein splicing [GO:0016539]; intron homing [GO:0006314]; proton transmembrane transport [GO:1902600]; vacuolar acidification [GO:0007035]	ATPase activity [GO:0016887]; ATP binding [GO:0005524]; DNA binding [GO:0003677]; endonuclease activity [GO:0004519]; mRNA binding [GO:0003729]; proton-transporting ATPase activity, rotational mechanism [GO:0046961]; proton-transporting ATP synthase activity, rotational mechanism [GO:0046933]
2260	YJL026W	P09938	RNR2	Ribonucleoside-diphosphate reductase small chain 1	46147				71770.7	7130	58061	4030.73	1.2332	0.302412	0.837119	0.145506	82852.9	64840.4	66239	73150.5	61723.1	62442.1	53904.6	54174.3	16.3383	15.9846	16.0154	16.1586	15.9135	15.9302	15.7181	15.7253	53877000000	40533000000	26407000000	28778000000	13730000000	15687000000	22964000000	15516000000	19	cytoplasm [GO:0005737]; nucleus [GO:0005634]; ribonucleoside-diphosphate reductase complex [GO:0005971]	deoxyribonucleotide biosynthetic process [GO:0009263]; DNA replication [GO:0006260]	ferrous iron binding [GO:0008198]; protein heterodimerization activity [GO:0046982]; ribonucleoside-diphosphate reductase activity, thioredoxin disulfide as acceptor [GO:0004748]; zinc ion binding [GO:0008270]
4345	YPL154C	P07267	PEP4	Saccharopepsin	44498				71373.4	10685.5	100132	7341.82	0.706607	-0.501021	1.26579	0.0542261	81133.9	63523.9	58211.1	82624.6	102919	109542	89294.6	98773.9	16.308	15.955	15.829	16.3343	16.6511	16.7411	16.4463	16.5918	41652000000	31350000000	18321000000	25662000000	18074000000	21726000000	30032000000	22334000000	15	endoplasmic reticulum [GO:0005783]; fungal-type vacuole [GO:0000324]; mitochondrion [GO:0005739]; protein-containing complex [GO:0032991]	autophagy [GO:0006914]; cellular response to starvation [GO:0009267]; cytoplasm to vacuole transport by the Cvt pathway [GO:0032258]; lysosomal microautophagy [GO:0016237]; macroautophagy [GO:0016236]; pexophagy [GO:0000425]; proteolysis involved in cellular protein catabolic process [GO:0051603]; vacuolar protein processing [GO:0006624]	aspartic-type endopeptidase activity [GO:0004190]; disordered domain specific binding [GO:0097718]; oligosaccharide binding [GO:0070492]; peptidase activity [GO:0008233]
1962	YHR051W	P00427	COX6	Cytochrome c oxidase subunit 6, mitochondrial	17341				71101.7	9177.05	24686.3	3034.97	2.87925	1.52569	3.29998	0.000501208	84619.7	73864	60317.7	65605.2	27757.9	27286.4	20339.7	23361.2	16.3687	16.1726	15.8803	16.0015	14.7606	14.7359	14.312	14.5118	28961000000	24302000000	12656000000	13584000000	3249800000	3607900000	4560500000	3521500000	10	mitochondrial respiratory chain complex IV [GO:0005751]; mitochondrion [GO:0005739]	mitochondrial electron transport, cytochrome c to oxygen [GO:0006123]	cytochrome-c oxidase activity [GO:0004129]; metal ion binding [GO:0046872]
1994	YHR087W	P38804	RTC3	Restriction of telomere capping protein 3	12009				70943.5	12936.5	158656	29808.1	0.447599	-1.15972	2.19248	0.00641975	58695.8	57683.8	86719.6	80674.9	119652	202169	164439	148362	15.841	15.8159	16.4041	16.2998	16.8685	17.6252	17.3272	17.1788	14062000000	13285000000	12737000000	11693000000	9805900000	18712000000	25809000000	15655000000	7	cytoplasm [GO:0005737]; nucleus [GO:0005634]	RNA metabolic process [GO:0016070]; rRNA processing [GO:0006364]
4184	YOR332W	P22203	VMA4	V-type proton ATPase subunit E	26471				70745.9	6122.5	149058	67311.6	0.517463	-0.950472	1.22126	0.0600808	66863.2	71038.2	80551.6	64530.8	99658.7	260515	92194.5	143863	16.0289	16.1163	16.2976	15.9777	16.6047	17.991	16.4924	17.1343	29749000000	30384000000	21972000000	17370000000	15168000000	44780000000	26873000000	28192000000	13	fungal-type vacuole membrane [GO:0000329]; vacuolar proton-transporting V-type ATPase, V1 domain [GO:0000221]	vacuolar acidification [GO:0007035]	proton-transporting ATPase activity, rotational mechanism [GO:0046961]; P-type proton-exporting transporter activity [GO:0008553]
3018	YOR182C;YLR287C-A	P0CX34	RPS30B	Small ribosomal subunit protein eS30B	7118.4				68684.2	7514.32	72574.7	19865.2	0.972554	-0.0401497	0.0400322	0.911943	63268.8	79732.1	60454.3	71281.5	106030	68709.4	55974.1	59585.4	15.9492	16.2829	15.8836	16.1212	16.6941	16.0682	15.7725	15.8627	6496100000	7869800000	3805400000	4427800000	3724100000	2725500000	3765100000	2694600000	3	cytosol [GO:0005829]; cytosolic small ribosomal subunit [GO:0022627]	cytoplasmic translation [GO:0002181]; translational termination [GO:0006415]	structural constituent of ribosome [GO:0003735]
791	YDR023W	P07284	SES1	Serine--tRNA ligase, cytoplasmic	53309				68519.4	1822.22	92835.2	12656.5	0.744237	-0.426165	1.20606	0.0622211	69660.3	69223.9	69808.1	65385.2	84034.5	113936	82080.6	91289.7	16.088	16.079	16.0911	15.9967	16.3587	16.7979	16.3248	16.4782	61987000000	59216000000	38083000000	35200000000	25580000000	39169000000	47850000000	35779000000	26	cytoplasm [GO:0005737]; cytoplasmic stress granule [GO:0010494]; cytosol [GO:0005829]	selenocysteinyl-tRNA(Sec) biosynthetic process [GO:0097056]; seryl-tRNA aminoacylation [GO:0006434]	ATP binding [GO:0005524]; serine-tRNA ligase activity [GO:0004828]; tRNA binding [GO:0000049]
4473	YPR052C	P11632	NHP6A	Non-histone chromosomal protein 6A	10802				68238.2	9274.56	81022.9	7323.51	0.837228	-0.256307	0.545277	0.28492	77100.3	74927	67529.7	53396	85753.8	90358.4	75731.4	72247.8	16.2344	16.1932	16.0432	15.7044	16.3879	16.4634	16.2086	16.1407	10555000000	9860700000	5667700000	4422400000	4015900000	4779000000	6792100000	4356300000	4	chromosome [GO:0005694]; nucleus [GO:0005634]; protein-DNA complex [GO:0032993]	chromatin remodeling [GO:0006338]; DNA replication-independent nucleosome organization [GO:0034724]; maintenance of transcriptional fidelity during DNA-templated transcription elongation from RNA polymerase III promoter [GO:0001195]; mismatch repair [GO:0006298]; negative regulation of DNA binding [GO:0043392]; protein-DNA complex assembly [GO:0065004]; RNA polymerase III preinitiation complex as…	DNA binding, bending [GO:0008301]; MutSalpha complex binding [GO:0032407]; nucleosome binding [GO:0031491]
4421	YPL262W	P08417	FUM1	Fumarate hydratase, mitochondrial	53151				67818.8	3189	30473.5	6057.98	2.2651	1.17958	2.61839	0.00240776	69792.1	62380.3	70327.3	68775.4	27268.5	40080.5	23827.4	30717.6	16.0908	15.9288	16.1018	16.0696	14.7349	15.2906	14.5403	14.9068	57327000000	49257000000	35415000000	34177000000	7662000000	12719000000	12822000000	11113000000	24	cytosol [GO:0005829]; mitochondrial matrix [GO:0005759]; mitochondrion [GO:0005739]; nucleus [GO:0005634]; tricarboxylic acid cycle enzyme complex [GO:0045239]	cellular response to DNA damage stimulus [GO:0006974]; double-strand break repair [GO:0006302]; fumarate metabolic process [GO:0006106]; malate metabolic process [GO:0006108]; tricarboxylic acid cycle [GO:0006099]	fumarate hydratase activity [GO:0004333]
1194	YEL020W-A	O74700	TIM9	Mitochondrial import inner membrane translocase subunit TIM9	10202				67284.8	7966.04	40075.4	19519.4	1.92055	0.941519	0.874463	0.133517	58062	65985.8	80020	65071.5	24670.5	60308.3	16856.5	58466.5	15.8253	16.0099	16.2881	15.9897	14.5905	15.8801	14.041	15.8353	11923000000	13026000000	10074000000	8084100000	1733000000	4784500000	2267700000	5288000000	6	mitochondrial intermembrane space [GO:0005758]; mitochondrial intermembrane space protein transporter complex [GO:0042719]; mitochondrion [GO:0005739]; TIM22 mitochondrial import inner membrane insertion complex [GO:0042721]	protein insertion into mitochondrial inner membrane [GO:0045039]	metal ion binding [GO:0046872]; protein transporter activity [GO:0140318]; unfolded protein binding [GO:0051082]
3567	YNL069C	P26785	RPL16B	Large ribosomal subunit protein uL13B	22249				67162.6	9927.31	120830	32446.4	0.570796	-0.808954	1.37878	0.0418046	62325.7	64712	83811.1	57801.4	82354.9	165629	98910	136428	15.9275	15.9817	16.3549	15.8188	16.3296	17.3376	16.5938	17.0578	23464000000	23420000000	19344000000	13165000000	10606000000	24090000000	24395000000	22622000000	11	cytosol [GO:0005829]; cytosolic large ribosomal subunit [GO:0022625]; ribosome [GO:0005840]	cytoplasmic translation [GO:0002181]; negative regulation of translation [GO:0017148]; translational termination [GO:0006415]	mRNA binding [GO:0003729]; RNA binding [GO:0003723]; structural constituent of ribosome [GO:0003735]
4075	YOR185C	P32836	GSP2	GTP-binding nuclear protein GSP2/CNR2	24990				67038.9	11367.8	92416.3	18410.7	0.731643	-0.450788	0.752886	0.17665	54452.7	58865.3	71246.4	83591.4	90671.1	109127	63007.2	106860	15.7327	15.8451	16.1205	16.3511	16.4684	16.7356	15.9432	16.7054	20500000000	21304000000	16444000000	19039000000	11677000000	15872000000	15540000000	17719000000	11	cytoplasm [GO:0005737]; nucleus [GO:0005634]	nucleus organization [GO:0006997]; poly(A)+ mRNA export from nucleus [GO:0016973]; protein import into nucleus [GO:0006606]; ribosomal subunit export from nucleus [GO:0000054]	GTPase activity [GO:0003924]; GTP binding [GO:0005525]
3945	YOR007C	Q12118	SGT2	Small glutamine-rich tetratricopeptide repeat-containing protein 2	37218				67025.4	9795.3	97291.8	10342.6	0.68535	-0.545086	1.33547	0.0461881	80923.9	63130.4	69942.7	54104.8	95673.5	113121	84115.1	96257.4	16.3043	15.946	16.0939	15.7235	16.5458	16.7875	16.3601	16.5546	49853000000	37387000000	26416000000	20165000000	20162000000	26923000000	33948000000	26118000000	18	cytoplasm [GO:0005737]; cytosol [GO:0005829]; membrane [GO:0016020]; TRC complex [GO:0072380]	positive regulation of chaperone-mediated protein folding [GO:1903646]; posttranslational protein targeting to endoplasmic reticulum membrane [GO:0006620]; response to heat [GO:0009408]; ubiquitin-dependent ERAD pathway [GO:0030433]	identical protein binding [GO:0042802]; molecular adaptor activity [GO:0060090]
1699	YGR043C	P53228	NQM1	Transaldolase NQM1	37253				65460.8	3304.44	81249	14446.2	0.817872	-0.290054	0.598977	0.251781	71039.3	64487	62448.6	63868.3	63606.9	95127.8	70406.2	95855.2	16.1163	15.9767	15.9304	15.9628	15.9569	16.5376	16.1034	16.5486	38901000000	33947000000	20965000000	21159000000	11915000000	20125000000	25258000000	23119000000	16	cytoplasm [GO:0005737]; nucleus [GO:0005634]	carbohydrate metabolic process [GO:0005975]; cellular response to oxidative stress [GO:0034599]; pentose-phosphate shunt, non-oxidative branch [GO:0009052]	sedoheptulose-7-phosphate:D-glyceraldehyde-3-phosphate glyceronetransferase activity [GO:0004801]
3246	YML120C	P32340	NDI1	Rotenone-insensitive NADH-ubiquinone oxidoreductase, mitochondrial	57249				65329.5	3861.66	22619.5	1913.56	2.89391	1.53302	3.81426	0.00015337	68275.5	66960.8	58691.5	67390.2	19388.7	23872.9	23024.2	24192.4	16.0591	16.031	15.8409	16.0403	14.2429	14.5431	14.4909	14.5623	58418000000	55077000000	30787000000	34884000000	5674900000	7891400000	12906000000	9117000000	25	mitochondrial inner membrane [GO:0005743]; mitochondrial matrix [GO:0005759]; mitochondrion [GO:0005739]	mitochondrial electron transport, NADH to ubiquinone [GO:0006120]; NADH oxidation [GO:0006116]; positive regulation of apoptotic process [GO:0043065]	identical protein binding [GO:0042802]; NADH dehydrogenase (ubiquinone) activity [GO:0008137]
4244	YPL028W	P41338	ERG10	Acetyl-CoA acetyltransferase	41728				64986.1	3235.86	95244.2	15933.8	0.690083	-0.535158	1.39968	0.0398398	68667.9	63754.8	60310.5	67211	87054.2	122800	84656.9	86465.8	16.0673	15.9602	15.8801	16.0364	16.4096	16.906	16.3693	16.3998	47003000000	41952000000	25309000000	27833000000	20384000000	32474000000	37963000000	26068000000	20	cytoplasm [GO:0005737]; mitochondrion [GO:0005739]; nucleus [GO:0005634]	ergosterol biosynthetic process [GO:0006696]; fatty acid beta-oxidation [GO:0006635]	acetyl-CoA C-acetyltransferase activity [GO:0003985]; metal ion binding [GO:0046872]
4162	YOR298C-A	O14467	MBF1	Multiprotein-bridging factor 1	16403				64653.5	5029.88	94915.1	6419.93	0.680658	-0.554999	1.75465	0.0175932	62609.4	69994.8	68619.9	57390	94519.4	102909	85118.6	97113.2	15.9341	16.095	16.0663	15.8085	16.5283	16.651	16.3772	16.5674	21428000000	23029000000	14398000000	11883000000	11066000000	13607000000	19085000000	14639000000	10	mitochondrion [GO:0005739]; nucleus [GO:0005634]	positive regulation of transcription by RNA polymerase II [GO:0045944]	DNA binding [GO:0003677]; transcription coactivator activity [GO:0003713]
4395	YPL225W	Q08971	YPL225W	Protein PBDC1 homolog	17445				64640.4	4151.17	59781.9	605.261	1.07899	0.109681	0.270763	0.536089	68286.6	66754.8	65917.6	57602.5	60329.8	60373.5	59500.5	58924	16.0593	16.0266	16.0084	15.8138	15.8806	15.8816	15.8606	15.8466	23371000000	21963000000	13831000000	11927000000	7063200000	7982800000	13341000000	8882300000	10	cytoplasm [GO:0005737]
1952	YHR039C-A	P48836	VMA10	V-type proton ATPase subunit G	12713				63415.1	12422.7	95389.1	10511.3	0.654944	-0.610557	1.24051	0.0574764	72057.7	76851.7	60066.7	44684.2	98469.8	109846	80718	92522.5	16.1369	16.2298	15.8743	15.4475	16.5874	16.7451	16.3006	16.4975	14797000000	15171000000	7562000000	5551300000	6917100000	8714500000	10859000000	8368200000	6	fungal-type vacuole membrane [GO:0000329]; vacuolar proton-transporting V-type ATPase, V1 domain [GO:0000221]; vacuolar proton-transporting V-type ATPase complex [GO:0016471]	vacuolar acidification [GO:0007035]	proton-transporting ATPase activity, rotational mechanism [GO:0046961]
3598	YNL104C	P06208	LEU4	2-isopropylmalate synthase	68408				63238.4	976.115	38540.1	8636.47	1.68248	0.750587	1.62722	0.0235927	62822.7	62507.7	62705.4	64917.8	27916.5	51012.1	33858.6	41373.2	15.939	15.9317	15.9363	15.9863	14.7688	15.6386	15.0472	15.3364	64503000000	61697000000	39471000000	40325000000	9805100000	20235000000	22775000000	18710000000	30	cytoplasm [GO:0005737]; mitochondrion [GO:0005739]	branched-chain amino acid biosynthetic process [GO:0009082]; leucine biosynthetic process [GO:0009098]	2-isopropylmalate synthase activity [GO:0003852]
882	YDR148C	P19262	KGD2	Dihydrolipoyllysine-residue succinyltransferase component of 2-oxoglutarate dehydrogenase complex, mitochondrial	50430				62687.9	9437.94	35409.3	3380.55	1.7586	0.814427	2.03234	0.00928235	67734.8	53771.3	75664.4	53581.2	30976.8	40389.5	35881.4	34389.4	16.0476	15.7145	16.2073	15.7094	14.9189	15.3017	15.1309	15.0697	53319000000	40690000000	36515000000	25517000000	8341300000	12283000000	18504000000	11923000000	23	mitochondrial nucleoid [GO:0042645]; mitochondrial oxoglutarate dehydrogenase complex [GO:0009353]; mitochondrion [GO:0005739]	2-oxoglutarate metabolic process [GO:0006103]; L-lysine catabolic process to acetyl-CoA via saccharopine [GO:0033512]; tricarboxylic acid cycle [GO:0006099]	dihydrolipoyllysine-residue succinyltransferase activity [GO:0004149]
1623	YGL202W	P53090	ARO8	Aromatic/aminoadipate aminotransferase 1	56177				61494.7	6717.78	79058.1	10883.5	0.78048	-0.357566	0.82139	0.150872	53626.9	69640.7	56246	66465.2	79278.7	95441.3	64946.5	76565.9	15.7107	16.0876	15.7795	16.0203	16.2746	16.5423	15.987	16.2244	44049000000	54990000000	28324000000	33029000000	22276000000	30287000000	34949000000	27700000000	24	cytoplasm [GO:0005737]	alpha-amino acid metabolic process [GO:1901605]; aromatic amino acid family catabolic process [GO:0009074]; aromatic amino acid family metabolic process [GO:0009072]; L-methionine salvage from methylthioadenosine [GO:0019509]; L-phenylalanine biosynthetic process [GO:0009094]; lysine biosynthetic process via aminoadipic acid [GO:0019878]; tyrosine biosynthetic process [GO:0006571]	2-aminoadipate transaminase activity [GO:0047536]; aromatic-amino-acid:2-oxoglutarate aminotransferase activity [GO:0008793]; L-phenylalanine:2-oxoglutarate aminotransferase activity [GO:0080130]; pyridoxal phosphate binding [GO:0030170]; transaminase activity [GO:0008483]
3322	YMR083W	P07246	ADH3	Alcohol dehydrogenase 3, mitochondrial	40369				61407.6	9266.97	23845.6	1364.26	2.54821	1.34949	3.09329	0.000806691	69251.8	58543.3	70349.5	47485.9	25805.2	23620.8	23990.6	21965.9	16.0796	15.8372	16.1023	15.5352	14.6554	14.5278	14.5502	14.423	52143000000	42375000000	32474000000	21631000000	6646600000	6871100000	11834000000	7284600000	22	cytoplasm [GO:0005737]; mitochondrial matrix [GO:0005759]; mitochondrion [GO:0005739]	amino acid catabolic process to alcohol via Ehrlich pathway [GO:0000947]; NADH oxidation [GO:0006116]	alcohol dehydrogenase (NAD+) activity [GO:0004022]; zinc ion binding [GO:0008270]
3213	YML081C-A	P81450	ATP18	ATP synthase subunit J, mitochondrial	6687.7				61070.8	10747.9	32928.4	12958	1.97313	0.980483	1.20852	0.0618699	45404.8	62393.2	60758.5	75726.8	17392.9	28300.6	32871.1	53148.9	15.4706	15.9291	15.8908	16.2085	14.0862	14.7885	15.0045	15.6978	6215900000	8211200000	5099400000	6271900000	814520000	1496800000	2948100000	3204700000	4	integral component of membrane [GO:0016021]; mitochondrial proton-transporting ATP synthase complex [GO:0005753]; mitochondrial proton-transporting ATP synthase complex, coupling factor F(o) [GO:0000276]; mitochondrion [GO:0005739]	ATP synthesis coupled proton transport [GO:0015986]; mitochondrial proton-transporting ATP synthase complex assembly [GO:0033615]; protein-containing complex assembly [GO:0065003]	proton transmembrane transporter activity [GO:0015078]
635	YDL066W	P21954	IDP1	Isocitrate dehydrogenase [NADP], mitochondrial	48190				60941.6	1059.66	71065	11089.5	0.867335	-0.205339	0.442522	0.360976	61131.5	62125.7	61281.6	59227.6	59229.2	89098.2	66040.5	69892.1	15.8996	15.9229	15.9032	15.854	15.854	16.4431	16.0111	16.0928	48121000000	47012000000	29574000000	28206000000	15949000000	27096000000	34057000000	24232000000	23	mitochondrial nucleoid [GO:0042645]; mitochondrion [GO:0005739]	glutamate biosynthetic process [GO:0006537]; glyoxylate cycle [GO:0006097]; isocitrate metabolic process [GO:0006102]; NADP metabolic process [GO:0006739]; tricarboxylic acid cycle [GO:0006099]	isocitrate dehydrogenase (NADP+) activity [GO:0004450]; magnesium ion binding [GO:0000287]; NAD binding [GO:0051287]
1059	YDR381W	Q12159	YRA1	RNA annealing protein YRA1	24955				60831.8	3482.87	69294.4	12192	0.889927	-0.168241	0.297855	0.503668	56875.1	63941.1	64634.7	57876.1	57562.2	86252.1	57858	75505.5	15.7955	15.9645	15.98	15.8207	15.8128	16.3963	15.8202	16.2043	21412000000	23141000000	14918000000	13182000000	7413100000	12545000000	14270000000	12520000000	11	transcription export complex [GO:0000346]	mRNA export from nucleus [GO:0006406]; negative regulation of RNA helicase activity [GO:1902281]; regulation of ATPase activity [GO:0043462]; transcription-coupled nucleotide-excision repair [GO:0006283]	ATP-dependent RNA helicase inhibitor activity [GO:1990119]; RNA binding [GO:0003723]
2505	YJR148W	P47176	BAT2	Branched-chain-amino-acid aminotransferase, cytosolic	41624				60831.7	5756.65	26878.7	4943.86	2.29584	1.19902	2.52075	0.00301474	70492.3	57058.2	59845	55931.1	25757.1	32170.1	19324.9	30262.5	16.1052	15.8001	15.8689	15.7714	14.6527	14.9734	14.2382	14.8852	53077000000	41300000000	27625000000	25478000000	6634200000	9358000000	9532500000	10036000000	22	cytoplasm [GO:0005737]; mitochondrion [GO:0005739]; nucleus [GO:0005634]	branched-chain amino acid biosynthetic process [GO:0009082]; branched-chain amino acid catabolic process [GO:0009083]; isoleucine biosynthetic process [GO:0009097]; leucine biosynthetic process [GO:0009098]; L-methionine salvage from methylthioadenosine [GO:0019509]; valine biosynthetic process [GO:0009099]	branched-chain-amino-acid transaminase activity [GO:0004084]; L-isoleucine transaminase activity [GO:0052656]; L-leucine:2-oxoglutarate aminotransferase activity [GO:0050048]; L-leucine transaminase activity [GO:0052654]; L-valine transaminase activity [GO:0052655]
1554	YGL106W	P53141	MLC1	Myosin light chain 1	16444				60785.9	6906.42	55819.3	7501.43	1.09118	0.125888	0.214989	0.609552	64073.7	53871.2	70523.9	54675	52548.3	68520.4	49029.9	53178.7	15.9674	15.7172	16.1058	15.7386	15.6814	16.0642	15.5814	15.6986	26315000000	21269000000	17757000000	13585000000	7382600000	10872000000	13192000000	9619500000	12	cellular bud neck [GO:0005935]; cellular bud neck contractile ring [GO:0000142]; cellular bud tip [GO:0005934]; MIH complex [GO:0120155]; myosin II complex [GO:0016460]; site of polarized growth [GO:0030427]; vesicle [GO:0031982]	protein localization to cell division site involved in mitotic actomyosin contractile ring assembly [GO:1903476]; vesicle targeting [GO:0006903]	calcium ion binding [GO:0005509]; identical protein binding [GO:0042802]; myosin II heavy chain binding [GO:0032038]; myosin V binding [GO:0031489]
1406	YFL030W	P43567	AGX1	Alanine--glyoxylate aminotransferase 1	41907				60628.6	4529.26	11347.4	2036.3	5.42849	2.44055	4.0944	8.04633e-05	65334	56651.7	55582.7	64945.9	13232	11900.7	12337.2	7919.8	15.9955	15.7898	15.7623	15.987	13.6917	13.5388	13.5907	12.9512	44721000000	37278000000	23325000000	26895000000	3098300000	3147100000	5532400000	2387700000	20	cytosol [GO:0005829]; mitochondrion [GO:0005739]; peroxisome [GO:0005777]	glycine biosynthetic process, by transamination of glyoxylate [GO:0019265]	alanine-glyoxylate transaminase activity [GO:0008453]; serine-pyruvate transaminase activity [GO:0004760]
4250	YPL037C	Q02642	EGD1	Nascent polypeptide-associated complex subunit beta-1	17020				60139.5	3261.15	79621.8	16734	0.770268	-0.376568	0.767032	0.170989	58462.6	56005.1	61349.5	64740.7	69566.7	105825	61497.4	81598.2	15.8352	15.7733	15.9048	15.9824	16.0861	16.6913	15.9082	16.3162	16007000000	14741000000	10298000000	10724000000	6515700000	11194000000	11031000000	9840200000	8	cytosol [GO:0005829]; nascent polypeptide-associated complex [GO:0005854]; nucleus [GO:0005634]; polysomal ribosome [GO:0042788]	macroautophagy [GO:0016236]; posttranslational protein targeting to endoplasmic reticulum membrane [GO:0006620]	unfolded protein binding [GO:0051082]
685	YDL124W	Q07551	YDL124W	NADPH-dependent alpha-keto amide reductase	35560				59945.3	3761.92	196260	34631.6	0.309432	-1.69231	3.52257	0.000300215	54388.8	59431.3	64857.2	61104	156163	250568	180809	197500	15.731	15.8589	15.985	15.899	17.2527	17.9348	17.4641	17.5915	37229000000	39107000000	27217000000	25304000000	36566000000	66262000000	81081000000	59543000000	20	cytoplasm [GO:0005737]; cytosol [GO:0005829]; nucleus [GO:0005634]; plasma membrane [GO:0005886]	cellular amide metabolic process [GO:0043603]; cellular aromatic compound metabolic process [GO:0006725]; cellular ketone metabolic process [GO:0042180]; cellular response to oxidative stress [GO:0034599]	alditol:NADP+ 1-oxidoreductase activity [GO:0004032]; aldo-keto reductase (NADP) activity [GO:0004033]; alpha-keto amide reductase activity [GO:0051268]; alpha-keto ester reductase activity [GO:0051269]; D-threo-aldose 1-dehydrogenase activity [GO:0047834]; oxidoreductase activity, acting on NAD(P)H, NAD(P) as acceptor [GO:0016652]
3674	YNL208W	P40159	YNL208W	Uncharacterized protein YNL208W	20151				59835.5	3517.56	85427.1	10991.4	0.705153	-0.503991	1.40538	0.0393207	57268.3	61050.5	56011	65012.3	71751.2	96503.3	77503.1	95950.6	15.8054	15.8977	15.7734	15.9884	16.1307	16.5583	16.242	16.55	15680000000	16069000000	9401900000	10769000000	6720300000	10208000000	13902000000	11571000000	8	mitochondrion [GO:0005739]; outer membrane [GO:0019867]
560	YCR053W	P16120	THR4	Threonine synthase	57474				59608.2	2921.61	74180.1	12074.1	0.813098	-0.298499	0.678497	0.209654	55264.1	58633.8	62566.1	61969	62384.1	91296.1	63247.3	79793.1	15.7541	15.8394	15.9331	15.9193	15.9289	16.4783	15.9487	16.284	51068000000	52086000000	35445000000	34644000000	19720000000	32593000000	38289000000	32476000000	27	cytoplasm [GO:0005737]; nucleus [GO:0005634]	threonine biosynthetic process [GO:0009088]	pyridoxal phosphate binding [GO:0030170]; threonine synthase activity [GO:0004795]
2464	YPR043W;YJR094W-A	P0CX25	RPL43A	Large ribosomal subunit protein eL43A	10091				59333.8	12548.7	89774.6	7671.89	0.649196	-0.623273	1.34714	0.044964	52908.1	60201.8	79029.9	45195.3	84692.5	89689.1	82452.6	102264	15.6912	15.8775	16.2701	15.4639	16.3699	16.4526	16.3313	16.6419	7243100000	7922800000	6632900000	3743200000	3966200000	4743600000	7394900000	6166200000	4	cytosol [GO:0005829]; cytosolic large ribosomal subunit [GO:0022625]	cytoplasmic translation [GO:0002181]; translational termination [GO:0006415]	metal ion binding [GO:0046872]; structural constituent of ribosome [GO:0003735]
1196	YEL024W	P08067	RIP1	Cytochrome b-c1 complex subunit Rieske, mitochondrial	23365				59194.3	6214.51	37126.1	9946.2	1.64209	0.715532	1.2842	0.0519759	54311.4	51898.1	66556.3	64011.4	29548.2	51881.9	26652.8	40421.5	15.729	15.6634	16.0223	15.966	14.8508	15.6629	14.702	15.3028	18588000000	17075000000	13965000000	13254000000	3459400000	6860000000	5976000000	6093200000	10	integral component of membrane [GO:0016021]; mitochondrial respiratory chain complex III [GO:0005750]; mitochondrion [GO:0005739]	aerobic respiration [GO:0009060]; mitochondrial electron transport, ubiquinol to cytochrome c [GO:0006122]	2 iron, 2 sulfur cluster binding [GO:0051537]; metal ion binding [GO:0046872]; oxidoreductase activity [GO:0016491]; ubiquinol-cytochrome-c reductase activity [GO:0008121]
2608	YKL117W	P28707	SBA1	Co-chaperone protein SBA1	24081				58887.1	15620.9	46960.8	2323.65	1.20751	0.272037	0.364147	0.432368	72418.1	74967.3	37154	51008.9	44084.4	49147.9	49342.9	45267.9	16.1441	16.194	15.1812	15.6385	15.428	15.5848	15.5906	15.4662	19828000000	19732000000	6236600000	8449400000	4129000000	5198800000	8850800000	5459000000	8	cytoplasm [GO:0005737]; cytosol [GO:0005829]; nucleus [GO:0005634]	chaperone-mediated protein complex assembly [GO:0051131]; negative regulation of DNA binding [GO:0043392]; positive regulation of telomere maintenance via telomerase [GO:0032212]; protein folding [GO:0006457]; regulation of telomerase activity [GO:0051972]	chaperone binding [GO:0051087]; Hsp90 protein binding [GO:0051879]
3437	YMR226C	Q05016	ORA1	NADP-dependent 3-hydroxy acid dehydrogenase	29158				58785.8	6581.71	107220	15017.5	0.549866	-0.862848	2.1212	0.0075649	62936.7	57618	48627.2	65961.1	92720.5	129897	94640.6	111622	15.9416	15.8142	15.5695	16.0093	16.5006	16.987	16.5302	16.7683	28002000000	24644000000	13264000000	17755000000	14112000000	22328000000	27586000000	21874000000	13	cytoplasm [GO:0005737]; cytosol [GO:0005829]; nucleus [GO:0005634]		carbonyl reductase (NADPH) activity [GO:0004090]; oxidoreductase activity [GO:0016491]; serine 3-dehydrogenase activity [GO:0031132]
542	YCR028C-A	P32445	RIM1	Single-stranded DNA-binding protein RIM1, mitochondrial	15386				58593.4	8807.19	36551.1	3945.94	1.59291	0.671668	1.64582	0.0226037	63654.6	55261	69392	46066	33781.3	43341.1	34079.9	35002.2	15.958	15.754	16.0825	15.4914	15.0439	15.4034	15.0566	15.0952	15250000000	12727000000	10192000000	6676800000	2768500000	4011500000	5348900000	3693400000	7	mitochondrial nucleoid [GO:0042645]; mitochondrion [GO:0005739]; nucleoid [GO:0009295]	mitochondrial DNA replication [GO:0006264]; mitochondrial genome maintenance [GO:0000002]; positive regulation of helicase activity [GO:0051096]; positive regulation of mitochondrial DNA replication [GO:0090297]	single-stranded DNA binding [GO:0003697]
3197	YML063W	P23248	RPS1B	Small ribosomal subunit protein eS1B	28812				57767	6973.25	57179.8	15441.5	1.04148	0.0586293	0.0561014	0.878817	48554.3	55378.2	59288.2	67847.2	39751.8	76003.2	44342.6	68621.5	15.5673	15.757	15.8555	16.05	15.2787	16.2138	15.4364	16.0664	28250000000	30974000000	21148000000	23882000000	7911800000	17084000000	16902000000	17585000000	17	90S preribosome [GO:0030686]; cytosol [GO:0005829]; cytosolic small ribosomal subunit [GO:0022627]	cytoplasmic translation [GO:0002181]; maturation of SSU-rRNA from tricistronic rRNA transcript (SSU-rRNA, 5.8S rRNA, LSU-rRNA) [GO:0000462]; translational termination [GO:0006415]	structural constituent of ribosome [GO:0003735]
3312	YMR072W	Q02486	ABF2	ARS-binding factor 2, mitochondrial	21561				57746.3	7679.86	50978.2	5663.46	1.12905	0.175105	0.315815	0.483265	65563.7	62468.3	57555.1	45398.2	50736.1	58766.9	42783.3	51626.6	16.0006	15.9308	15.8127	15.4703	15.6307	15.8427	15.3848	15.6558	24683000000	22608000000	13284000000	10340000000	6534000000	8547400000	10552000000	8560500000	11	mitochondrial chromosome [GO:0000262]; mitochondrial nucleoid [GO:0042645]; mitochondrion [GO:0005739]; nucleus [GO:0005634]	mitochondrial DNA packaging [GO:0090139]; mitochondrial genome maintenance [GO:0000002]; mitochondrion inheritance [GO:0000001]	DNA binding [GO:0003677]; DNA binding, bending [GO:0008301]
272	YBR025C	P38219	OLA1	Obg-like ATPase 1	44174				57710.4	5978.87	62299.2	10863.4	0.937043	-0.0938133	0.125763	0.748579	54757.9	56121.6	52189	67773.2	45757.1	73981.4	59722.7	69735.8	15.7408	15.7763	15.6715	16.0484	15.4817	16.1749	15.866	16.0896	44978000000	44315000000	26281000000	33679000000	12857000000	23477000000	32138000000	25229000000	24	cytoplasm [GO:0005737]		ATPase activity [GO:0016887]; ATP binding [GO:0005524]; GTP binding [GO:0005525]; metal ion binding [GO:0046872]; ribosomal large subunit binding [GO:0043023]; ribosome binding [GO:0043022]
1657	YGL245W	P46655	GUS1	Glutamate--tRNA ligase, cytoplasmic	80842				57341.5	2139.5	54298	3544.59	1.05751	0.080665	0.179051	0.662139	55784.6	59559.8	54692.8	59328.8	54236.2	52407.9	50542.4	60005.5	15.7676	15.8621	15.7391	15.8564	15.727	15.6775	15.6252	15.8728	85915000000	88181000000	51641000000	55280000000	28574000000	31183000000	50996000000	40704000000	45	cytoplasm [GO:0005737]; cytoplasmic stress granule [GO:0010494]; cytosol [GO:0005829]; methionyl glutamyl tRNA synthetase complex [GO:0017102]; mitochondrion [GO:0005739]	glutaminyl-tRNA aminoacylation [GO:0006425]; glutamyl-tRNA aminoacylation [GO:0006424]	ATP binding [GO:0005524]; glutamate-tRNA ligase activity [GO:0004818]; glutamine-tRNA ligase activity [GO:0004819]; mRNA binding [GO:0003729]
3524	YNL007C	P25294	SIS1	Protein SIS1	37590				56833.5	8098.4	96488.2	11607.3	0.587316	-0.767791	1.85929	0.0138265	55473.4	57325.6	45868.7	68666.4	89447	111402	81690.7	103413	15.7595	15.8069	15.4852	16.0673	16.4487	16.7654	16.3179	16.6581	26580000000	26405000000	13474000000	19905000000	14661000000	20622000000	25643000000	21824000000	14	cytosol [GO:0005829]; cytosolic small ribosomal subunit [GO:0022627]; nucleus [GO:0005634]	cell cycle [GO:0007049]; chaperone cofactor-dependent protein refolding [GO:0051085]; misfolded protein transport [GO:0070843]; mitochondria-associated ubiquitin-dependent protein catabolic process [GO:0072671]; nuclear protein quality control by the ubiquitin-proteasome system [GO:0071630]; protein folding [GO:0006457]; translational initiation [GO:0006413]; tRNA import into nucleus [GO:0035719]	chaperone binding [GO:0051087]; DNA binding [GO:0003677]; misfolded protein binding [GO:0051787]; unfolded protein binding [GO:0051082]
4040	YOR142W	P53598	LSC1	Succinate--CoA ligase [ADP-forming] subunit alpha, mitochondrial	35032				56228.2	5202.34	48578.8	12513.4	1.18898	0.249721	0.358875	0.437648	62137.3	54373	59754.6	48647.8	34545.8	68741.9	44086.8	46940.8	15.9232	15.7306	15.8668	15.5701	15.0762	16.0689	15.4281	15.5186	29773000000	25045000000	17553000000	14102000000	5662300000	12725000000	13839000000	9906300000	14	mitochondrial nucleoid [GO:0042645]; mitochondrion [GO:0005739]; succinate-CoA ligase complex (ADP-forming) [GO:0009361]	succinyl-CoA metabolic process [GO:0006104]; tricarboxylic acid cycle [GO:0006099]	nucleotide binding [GO:0000166]; succinate-CoA ligase (ADP-forming) activity [GO:0004775]; succinate-CoA ligase (GDP-forming) activity [GO:0004776]
507	YCL042W	P25572	YCL042W	Putative uncharacterized protein YCL042W	13360				55865.3	30669.8	11818.8	3846.65	4.13399	2.04753	1.66714	0.0215209	29845.7	86610.3	86130	20875.1	17650	8367.2	8344.3	12913.5	14.8652	16.4023	16.3942	14.3495	14.1074	13.0305	13.0266	13.6566	3064400000	8548700000	5421600000	1296700000	619920000	331900000	561280000	583980000	3	cytoplasm [GO:0005737]
115	YAL012W	P31373	CYS3	Cystathionine gamma-lyase	42542				55628	3429.85	246190	39093.5	0.228303	-2.13098	4.11024	7.75811e-05	50164.5	56350.8	56348.2	59648.5	199565	306044	227971	251179	15.6144	15.7821	15.7821	15.8642	17.6065	18.2234	17.7985	17.9384	27470000000	29664000000	18917000000	19761000000	37383000000	64746000000	81784000000	60581000000	16	cytoplasm [GO:0005737]; nucleus [GO:0005634]	cysteine biosynthetic process [GO:0019344]; cysteine biosynthetic process via cystathionine [GO:0019343]; positive regulation of hydrogen sulfide biosynthetic process [GO:1904828]; transsulfuration [GO:0019346]	carbon-sulfur lyase activity [GO:0016846]; cystathionine gamma-lyase activity [GO:0004123]; cysteine-S-conjugate beta-lyase activity [GO:0047804]; L-cysteine desulfhydrase activity [GO:0080146]; L-cystine L-cysteine-lyase (deaminating) [GO:0044540]; pyridoxal phosphate binding [GO:0030170]
3338	YMR105C	P37012	PGM2	Phosphoglucomutase 2	63088				55540.4	8519.8	80182.7	5201.68	0.686097	-0.543516	1.41613	0.0383589	45344.1	57606.4	50972.5	68238.8	77414.8	89057.7	75873.3	78384.9	15.4686	15.8139	15.6374	16.0583	16.2403	16.4425	16.2113	16.2583	45005000000	54964000000	31016000000	40975000000	26284000000	34149000000	49335000000	34266000000	29	cytoplasm [GO:0005737]; cytosol [GO:0005829]	carbohydrate metabolic process [GO:0005975]; cellular calcium ion homeostasis [GO:0006874]; cellular cation homeostasis [GO:0030003]; galactose catabolic process [GO:0019388]; glucose 1-phosphate metabolic process [GO:0019255]; glucose 6-phosphate metabolic process [GO:0051156]; glucose metabolic process [GO:0006006]; glycogen biosynthetic process [GO:0005978]; trehalose biosynthetic process [GO:…	magnesium ion binding [GO:0000287]; phosphoglucomutase activity [GO:0004614]
348	YBR121C	P38088	GRS1	Glycine--tRNA ligase 1, mitochondrial	75338				55491.2	2492.84	63576.1	10168.4	0.882878	-0.179714	0.350651	0.446014	56135	58724.5	55351.8	51753.7	53231.4	78544.9	55271.8	67256.4	15.7766	15.8417	15.7563	15.6594	15.7	16.2612	15.7543	16.0374	80691000000	81148000000	48779000000	45007000000	26175000000	43619000000	52050000000	42581000000	42	cytoplasm [GO:0005737]; mitochondrial matrix [GO:0005759]; mitochondrion [GO:0005739]	diadenosine tetraphosphate biosynthetic process [GO:0015966]; DNA-templated transcription, termination [GO:0006353]; glycyl-tRNA aminoacylation [GO:0006426]; mitochondrial glycyl-tRNA aminoacylation [GO:0070150]	ATP binding [GO:0005524]; glycine-tRNA ligase activity [GO:0004820]; protein dimerization activity [GO:0046983]; transferase activity [GO:0016740]
3958	YOR027W	P15705	STI1	Heat shock protein STI1	66264				55455.1	6628.57	74178	10299.7	0.749165	-0.416644	0.932413	0.116839	57105.4	60369.3	60151.9	44193.7	81161.7	86357.5	59927.1	69265.6	15.8013	15.8815	15.8763	15.4316	16.3085	16.398	15.8709	16.0799	64496000000	65545000000	41650000000	30197000000	31357000000	37681000000	44341000000	34456000000	33	cytoplasm [GO:0005737]	protein folding [GO:0006457]; protein localization [GO:0008104]; protein targeting to mitochondrion [GO:0006626]	ATPase inhibitor activity [GO:0042030]; Hsp70 protein binding [GO:0030544]; Hsp90 protein binding [GO:0051879]; mRNA binding [GO:0003729]
2135	YIL052C;YER056C-A	P40525	RPL34B	Large ribosomal subunit protein eL34B	13641				55233.7	7514.25	85430.5	9763.37	0.644666	-0.633377	1.5862	0.0259301	45098.8	58206.7	65472.5	52156.7	79144.9	99023.3	73704.6	89849.1	15.4608	15.8289	15.9986	15.6706	16.2722	16.5955	16.1695	16.4552	7717500000	9575300000	6868800000	5399700000	4633000000	6546600000	8262900000	6772000000	5	cytosol [GO:0005829]; cytosolic large ribosomal subunit [GO:0022625]	cytoplasmic translation [GO:0002181]; ribosome biogenesis [GO:0042254]; translational termination [GO:0006415]	structural constituent of ribosome [GO:0003735]
4485	YPR069C	Q12074	SPE3	Spermidine synthase SPE3	33324				54449	5022.39	71726.8	4766.83	0.757554	-0.400579	1.20017	0.0630715	61545.4	53486.8	47457.7	55306.2	65874.1	75856.4	68223.8	76952.9	15.9094	15.7069	15.5344	15.7552	16.0074	16.211	16.058	16.2317	27383000000	22877000000	12945000000	14887000000	10026000000	13039000000	19886000000	15080000000	13	cytoplasm [GO:0005737]; nucleus [GO:0005634]	pantothenate biosynthetic process [GO:0015940]; polyamine biosynthetic process [GO:0006596]; spermidine biosynthetic process [GO:0008295]	spermidine synthase activity [GO:0004766]; transferase activity, transferring alkyl or aryl (other than methyl) groups [GO:0016765]
2362	YJL167W	P08524	ERG20	Farnesyl pyrophosphate synthase	40483				54188.3	3463.79	84987.6	8952.2	0.639663	-0.644617	1.94452	0.0113627	54023.5	54172	49382.6	59175.2	76162.6	99819.1	80455.5	83513.4	15.7213	15.7253	15.5917	15.8527	16.2168	16.607	16.2959	16.3497	35130000000	33864000000	19687000000	23280000000	16942000000	25077000000	34275000000	23919000000	19	cytoplasm [GO:0005737]; endoplasmic reticulum [GO:0005783]	ergosterol biosynthetic process [GO:0006696]; farnesyl diphosphate biosynthetic process [GO:0045337]; geranyl diphosphate biosynthetic process [GO:0033384]; isoprenoid biosynthetic process [GO:0008299]	dimethylallyltranstransferase activity [GO:0004161]; geranyltranstransferase activity [GO:0004337]; metal ion binding [GO:0046872]
3031	YLR303W	P06106	MET17	Homocysteine/cysteine synthase	48671				54029.5	2239.56	260197	37925.5	0.209761	-2.25318	4.36025	4.36266e-05	53185.6	57877.4	52401.4	52653.5	207623	308098	244042	281026	15.6987	15.8207	15.6773	15.6842	17.6636	18.233	17.8968	18.1003	40046000000	41893000000	24189000000	23985000000	53477000000	89623000000	120380000000	93197000000	22	cytoplasm [GO:0005737]; plasma membrane [GO:0005886]	cysteine biosynthetic process [GO:0019344]; methionine metabolic process [GO:0006555]; transsulfuration [GO:0019346]	cysteine synthase activity [GO:0004124]; O-acetylhomoserine aminocarboxypropyltransferase activity [GO:0003961]; pyridoxal phosphate binding [GO:0030170]
1370	YER165W	P04147	PAB1	Polyadenylate-binding protein, cytoplasmic and nuclear	64343				53819.3	2788.24	84294.8	5824.52	0.639069	-0.645956	2.14029	0.00723957	54410.3	53066.4	57784	50016.4	82811.8	94165.9	79436.3	80765.3	15.7316	15.6955	15.8184	15.6101	16.3375	16.5229	16.2775	16.3014	59590000000	55870000000	38798000000	33140000000	31025000000	39843000000	56995000000	38959000000	32	cytoplasm [GO:0005737]; cytoplasmic stress granule [GO:0010494]; cytosol [GO:0005829]; nucleus [GO:0005634]; ribonucleoprotein complex [GO:1990904]; ribosome [GO:0005840]	mRNA processing [GO:0006397]; mRNA transport [GO:0051028]; regulation of nuclear-transcribed mRNA poly(A) tail shortening [GO:0060211]; regulation of translational initiation [GO:0006446]	mRNA 3'-UTR binding [GO:0003730]; mRNA binding [GO:0003729]; poly(A) binding [GO:0008143]; poly(U) RNA binding [GO:0008266]; promoter-specific chromatin binding [GO:1990841]; protein kinase A catalytic subunit binding [GO:0034236]; ribonuclease inhibitor activity [GO:0008428]; RNA binding [GO:0003723]
4074	YOR184W	P33330	SER1	Phosphoserine aminotransferase	43415				53726.2	8973.85	51793.2	7677.35	1.03512	0.0497934	0.0607365	0.869488	46830.4	54042.7	45772.6	68259.2	42579.5	62487.8	46845.4	55260.1	15.5152	15.7218	15.4822	16.0587	15.3779	15.9313	15.5156	15.754	27247000000	30227000000	16327000000	24027000000	8474600000	14046000000	17856000000	14161000000	17	cytoplasm [GO:0005737]	L-serine biosynthetic process [GO:0006564]; purine nucleobase biosynthetic process [GO:0009113]; serine family amino acid biosynthetic process [GO:0009070]	O-phospho-L-serine:2-oxoglutarate aminotransferase activity [GO:0004648]; pyridoxal phosphate binding [GO:0030170]
2923	YLR150W	P39015	STM1	Suppressor protein STM1	29995				53724.9	3373.59	109363	17073.4	0.496156	-1.01113	2.51316	0.00306788	52926.9	50011.1	52747	59214.8	108263	135988	88534.1	104666	15.6917	15.61	15.6868	15.8537	16.7242	17.0531	16.4339	16.6754	21737000000	19745000000	13281000000	14713000000	15210000000	21577000000	23821000000	18933000000	12	cytoplasm [GO:0005737]; nucleus [GO:0005634]; perinuclear region of cytoplasm [GO:0048471]; polysome [GO:0005844]	negative regulation of apoptotic process [GO:0043066]; regulation of translational initiation in response to stress [GO:0043558]; telomere maintenance [GO:0000723]; TOR signaling [GO:0031929]; translational elongation [GO:0006414]	DNA binding [GO:0003677]; ribosome binding [GO:0043022]; telomeric DNA binding [GO:0042162]; triplex DNA binding [GO:0045142]
636	YDL067C	P07255	COX9	Cytochrome c oxidase subunit 9, mitochondrial	6963.1				52891.8	6119.78	18379.9	4296.57	2.92801	1.54992	2.86976	0.00134972	57830.2	58312.3	52315.7	43108.9	25629.1	17111.7	14441.5	16337.4	15.8195	15.8315	15.675	15.3957	14.6455	14.0627	13.8179	13.9959	5937700000	5755600000	3293100000	2677800000	900170000	678770000	971410000	738820000	3	integral component of membrane [GO:0016021]; mitochondrial respiratory chain complex IV [GO:0005751]; mitochondrion [GO:0005739]	mitochondrial electron transport, cytochrome c to oxygen [GO:0006123]	cytochrome-c oxidase activity [GO:0004129]
1848	YGR240C	P16861	PFK1	ATP-dependent 6-phosphofructokinase subunit alpha	107970				52431.1	2604.48	63641.2	7054.35	0.827884	-0.2725	0.730734	0.185894	47995.7	53287.8	53818	54622.7	53986.6	73906.9	63704.9	62966.5	15.5506	15.7015	15.7158	15.7372	15.7203	16.1734	15.9591	15.9423	88703000000	94674000000	60978000000	61074000000	34131000000	52770000000	77132000000	51255000000	54	6-phosphofructokinase complex [GO:0005945]; cytoplasm [GO:0005737]; mitochondrial outer membrane [GO:0005741]; mitochondrion [GO:0005739]	canonical glycolysis [GO:0061621]; fructose 1,6-bisphosphate metabolic process [GO:0030388]; fructose 6-phosphate metabolic process [GO:0006002]; glycolytic process [GO:0006096]; proton transmembrane transport [GO:1902600]; regulation of intracellular pH [GO:0051453]	6-phosphofructokinase activity [GO:0003872]; AMP binding [GO:0016208]; ATP binding [GO:0005524]; fructose-6-phosphate binding [GO:0070095]; identical protein binding [GO:0042802]; metal ion binding [GO:0046872]; monosaccharide binding [GO:0048029]
323	YBR089C-A	P11633	NHP6B	Non-histone chromosomal protein 6B	11476				52128.6	12186.5	41292.7	6360.55	1.23308	0.302264	0.38924	0.408094	60514.4	60982.9	55688.7	31328.3	52275.7	37561.4	38368	36965.6	15.885	15.8961	15.7651	14.9352	15.6739	15.197	15.2276	15.1739	8284400000	8025600000	4673900000	2594700000	2448100000	1986600000	3441100000	2228900000	4	chromosome [GO:0005694]; nucleus [GO:0005634]	chromatin remodeling [GO:0006338]; DNA repair [GO:0006281]; maintenance of transcriptional fidelity during DNA-templated transcription elongation from RNA polymerase III promoter [GO:0001195]; RNA polymerase III preinitiation complex assembly [GO:0070898]; transcription by RNA polymerase II [GO:0006366]	DNA binding, bending [GO:0008301]; sequence-specific DNA binding [GO:0043565]
2211	YIL155C	P32191	GUT2	Glycerol-3-phosphate dehydrogenase, mitochondrial	72388				52086	5545.37	11462.3	1174.95	4.54241	2.18346	4.38168	4.15262e-05	61296.8	50846.4	46541.7	49659.1	10257.8	11141.6	11040.5	13409.2	15.9035	15.6339	15.5062	15.5998	13.3244	13.4437	13.4305	13.7109	83915000000	66916000000	39062000000	41129000000	4803800000	5892700000	9901900000	8085300000	40	glycerol-3-phosphate dehydrogenase complex [GO:0009331]; integral component of mitochondrial outer membrane [GO:0031307]; mitochondrial inner membrane [GO:0005743]; mitochondrial intermembrane space [GO:0005758]; mitochondrion [GO:0005739]	glycerol-3-phosphate metabolic process [GO:0006072]; glycerol catabolic process [GO:0019563]; glycerol metabolic process [GO:0006071]; NADH oxidation [GO:0006116]	glycerol-3-phosphate dehydrogenase (quinone) activity [GO:0004368]; sn-glycerol-3-phosphate:ubiquinone-8 oxidoreductase activity [GO:0052591]
3352	YMR120C	P38009	ADE17	Bifunctional purine biosynthesis protein ADE17	65262				51919.3	4076.38	48859.9	6837.05	1.06993	0.0975186	0.160567	0.690928	45588.8	51101.8	55790.3	55196.4	39816	54226.4	44798.4	56599	15.4764	15.6411	15.7677	15.7523	15.2811	15.7267	15.4512	15.7885	51489000000	55483000000	38630000000	37715000000	15383000000	23661000000	33147000000	28155000000	33	cytosol [GO:0005829]; plasma membrane [GO:0005886]	'de novo' IMP biosynthetic process [GO:0006189]; purine nucleotide biosynthetic process [GO:0006164]	IMP cyclohydrolase activity [GO:0003937]; phosphoribosylaminoimidazolecarboxamide formyltransferase activity [GO:0004643]
497	YCL030C	P00815	HIS4	Histidine biosynthesis trifunctional protein	87720				51747.1	9046.32	37799.9	3851.82	1.35197	0.435058	0.873495	0.133815	36282.7	56876.2	58973.7	54855.9	32245.1	41157.6	36178	41619	15.147	15.7955	15.8478	15.7434	14.9768	15.3289	15.1428	15.345	43462000000	65495000000	43309000000	39754000000	13213000000	19047000000	28391000000	21958000000	35	cytoplasm [GO:0005737]; cytosol [GO:0005829]	histidine biosynthetic process [GO:0000105]	ATP binding [GO:0005524]; histidinol dehydrogenase activity [GO:0004399]; metal ion binding [GO:0046872]; NAD binding [GO:0051287]; phosphoribosyl-AMP cyclohydrolase activity [GO:0004635]; phosphoribosyl-ATP diphosphatase activity [GO:0004636]
828	YDR071C	Q12447	PAA1	Polyamine N-acetyltransferase 1	21947				51743.3	4464.11	63002.6	4226.29	0.820119	-0.286095	0.809346	0.155115	49561.9	53795.2	57755.2	45861	61843.5	66591.8	56578.5	66996.5	15.5969	15.7152	15.8177	15.485	15.9163	16.0231	15.788	16.0318	20355000000	21239000000	14542000000	11395000000	8688500000	10566000000	15223000000	12119000000	12	cytoplasm [GO:0005737]	chromatin organization [GO:0006325]	aralkylamine N-acetyltransferase activity [GO:0004059]; diamine N-acetyltransferase activity [GO:0004145]
2009	YHR104W	P38715	GRE3	NADPH-dependent aldose reductase GRE3	37118				51290.8	4029.95	116654	16218.3	0.442632	-1.17582	2.8604	0.00137911	47134.5	53538.7	47727.7	56762.4	98430.7	135676	102878	129632	15.5245	15.7083	15.5425	15.7926	16.5868	17.0498	16.6506	16.9841	37103000000	40514000000	23033000000	27032000000	26505000000	41261000000	53054000000	44944000000	23	cytoplasm [GO:0005737]; cytosol [GO:0005829]; nucleus [GO:0005634]	arabinose catabolic process [GO:0019568]; cellular response to osmotic stress [GO:0071470]; cellular response to oxidative stress [GO:0034599]; D-xylose catabolic process [GO:0042843]; galactose catabolic process [GO:0019388]	alditol:NADP+ 1-oxidoreductase activity [GO:0004032]; D-threo-aldose 1-dehydrogenase activity [GO:0047834]; D-xylose:NADP reductase activity [GO:0032866]; mRNA binding [GO:0003729]
3980	YOR065W	P07143	CYT1	Cytochrome c1, heme protein, mitochondrial	34054				51194.3	6375.83	25823.6	1062.84	1.96786	0.976625	2.63379	0.00232387	53090	51753	58790	41144.2	25244.6	26721.3	24374.6	26954	15.6962	15.6594	15.8433	15.3284	14.6237	14.7057	14.5731	14.7182	19987000000	18730000000	13569000000	9371100000	3251100000	3886500000	6011700000	4469400000	11	cytosol [GO:0005829]; integral component of membrane [GO:0016021]; mitochondrial intermembrane space [GO:0005758]; mitochondrial respiratory chain complex III [GO:0005750]; mitochondrion [GO:0005739]	mitochondrial electron transport, ubiquinol to cytochrome c [GO:0006122]	heme binding [GO:0020037]; metal ion binding [GO:0046872]; ubiquinol-cytochrome-c reductase activity [GO:0008121]
2925	YLR153C	P52910	ACS2	Acetyl-coenzyme A synthetase 2	75491				51000.2	5515.84	31699.1	4330.03	1.61561	0.692079	1.69843	0.0200251	57124.8	49458.7	54679.7	42737.5	32498.8	33662	24543.4	36092.3	15.8018	15.5939	15.7387	15.3832	14.9881	15.0388	14.583	15.1394	64518000000	53699000000	37861000000	29202000000	12556000000	14688000000	18160000000	17954000000	33	cytosol [GO:0005829]; nucleolus [GO:0005730]; nucleus [GO:0005634]	acetyl-CoA biosynthetic process [GO:0006085]; acetyl-CoA biosynthetic process from acetate [GO:0019427]; histone acetylation [GO:0016573]; pyruvate metabolic process [GO:0006090]	acetate-CoA ligase activity [GO:0003987]; acid-ammonia (or amide) ligase activity [GO:0016880]; AMP binding [GO:0016208]; ATP binding [GO:0005524]
2660	YKL182W	P07149	FAS1	Fatty acid synthase subunit beta	228690				50698.8	3708.81	89579.3	12182.3	0.569924	-0.811158	2.1151	0.00767186	52604.7	53195.7	44286.6	52708.2	70802.6	104383	88918	94213.8	15.6829	15.699	15.4346	15.6857	16.1115	16.6715	16.4402	16.5237	185440000000	180270000000	95711000000	112410000000	85380000000	142160000000	205350000000	146280000000	103	cytoplasm [GO:0005737]; cytosol [GO:0005829]; fatty acid synthase complex [GO:0005835]; lipid droplet [GO:0005811]; mitochondrion [GO:0005739]	long-chain fatty acid biosynthetic process [GO:0042759]	(3R)-hydroxymyristoyl-[acyl-carrier-protein] dehydratase activity [GO:0008659]; [acyl-carrier-protein] S-acetyltransferase activity [GO:0004313]; [acyl-carrier-protein] S-malonyltransferase activity [GO:0004314]; 3-hydroxyacyl-[acyl-carrier-protein] dehydratase activity [GO:0019171]; 3-hydroxydecanoyl-[acyl-carrier-protein] dehydratase activity [GO:0008693]; 3-hydroxyoctanoyl-[acyl-carrier-protei…
687	YDL126C	P25694	CDC48	Cell division control protein 48	91995				50605.6	4160.5	84032.7	9400.72	0.60373	-0.728024	2.07521	0.00840984	52806.9	48725.3	44931.1	55958.9	74462.3	99641.1	80855.3	81172	15.6884	15.5724	15.4554	15.7721	16.1842	16.6045	16.3031	16.3087	81329000000	72140000000	42424000000	52140000000	39230000000	59287000000	81581000000	55062000000	45	Cdc48p-Npl4p-Vms1p AAA ATPase complex [GO:0036266]; cytosol [GO:0005829]; Doa10p ubiquitin ligase complex [GO:0000837]; endoplasmic reticulum membrane [GO:0005789]; Hrd1p ubiquitin ligase ERAD-L complex [GO:0000839]; mating projection tip [GO:0043332]; mitochondrion [GO:0005739]; nucleus [GO:0005634]; replisome [GO:0030894]; RQC complex [GO:1990112]; VCP-NPL4-UFD1 AAA ATPase complex [GO:0034098]	ATP metabolic process [GO:0046034]; autophagosome maturation [GO:0097352]; cellular protein complex disassembly [GO:0043624]; cytoplasm protein quality control by the ubiquitin-proteasome system [GO:0071629]; DNA replication termination [GO:0006274]; endoplasmic reticulum membrane fusion [GO:0016320]; ER-associated misfolded protein catabolic process [GO:0071712]; macroautophagy [GO:0016236]; mit…	ATPase activity [GO:0016887]; ATP binding [GO:0005524]; identical protein binding [GO:0042802]; polyubiquitin modification-dependent protein binding [GO:0031593]; protein phosphatase regulator activity [GO:0019888]; ubiquitin binding [GO:0043130]
1053	YDR377W	Q06405	ATP17	ATP synthase subunit f, mitochondrial	11312				50537.6	10172.8	19501.5	4748.03	2.61251	1.38543	2.27287	0.00533497	63165.5	57657.8	38567.5	42759.6	15545.4	14799.4	21097.9	26563.1	15.9468	15.8152	15.2351	15.384	13.9242	13.8533	14.3648	14.6971	12971000000	11382000000	4855400000	5312200000	1092000000	1174100000	2838300000	2402500000	6	mitochondrial proton-transporting ATP synthase complex, coupling factor F(o) [GO:0000276]; mitochondrion [GO:0005739]	ATP synthesis coupled proton transport [GO:0015986]
2629	YKL142W	P35719	MRP8	Uncharacterized protein MRP8	25097				50406.8	3412.61	60707.1	11162.5	0.841973	-0.248153	0.481428	0.330044	56238.3	48288.8	49323.4	47776.7	56352.8	78516.1	47989.3	59970.2	15.7793	15.5594	15.59	15.544	15.7822	16.2607	15.5504	15.872	23097000000	19065000000	12419000000	11871000000	7917100000	12458000000	12912000000	10848000000	12	cytoplasm [GO:0005737]
1412	YFL037W	P02557	TUB2	Tubulin beta chain	50922				50255.9	1863.84	47215.6	4564.71	1.06876	0.0959342	0.198964	0.632464	49842.9	48353.1	53340.3	49487.2	40633.8	53192.8	48952.6	46083.3	15.6051	15.5613	15.7029	15.5948	15.3104	15.6989	15.5791	15.492	25588000000	23863000000	16788000000	15370000000	7135900000	10550000000	16464000000	10420000000	15	cytoplasm [GO:0005737]; cytoplasmic microtubule [GO:0005881]; kinetochore microtubule [GO:0005828]; microtubule [GO:0005874]; nuclear microtubule [GO:0005880]; tubulin complex [GO:0045298]	cytoplasmic microtubule organization [GO:0031122]; cytoskeleton organization [GO:0007010]; homologous chromosome segregation [GO:0045143]; microtubule-based process [GO:0007017]; microtubule cytoskeleton organization [GO:0000226]; mitotic cell cycle [GO:0000278]; mitotic sister chromatid segregation [GO:0000070]; mitotic spindle assembly [GO:0090307]; mitotic spindle elongation [GO:0000022]; nucl…	GTPase activity [GO:0003924]; GTP binding [GO:0005525]; structural constituent of cytoskeleton [GO:0005200]
1466	YFR049W	P19955	YMR31	Alpha-ketoglutarate dehydrogenase subunit 4, mitochondrial	13689				50108.9	12501.1	19907.8	3036.37	2.461	1.29925	2.23532	0.00581681	63550.3	60997.3	34077	41811	18675.8	25138.3	17842.7	17974.5	15.9556	15.8965	15.0565	15.3516	14.1889	14.6176	14.123	14.1337	17400000000	16055000000	5720100000	6925800000	1749200000	2659100000	3200500000	2167600000	8	mitochondrial oxoglutarate dehydrogenase complex [GO:0009353]; mitochondrial ribosome [GO:0005761]; mitochondrion [GO:0005739]	2-oxoglutarate metabolic process [GO:0006103]; tricarboxylic acid cycle [GO:0006099]	structural constituent of ribosome [GO:0003735]
1851	YGR244C	P53312	LSC2	Succinate--CoA ligase [ADP-forming] subunit beta, mitochondrial	46900				49461.6	4215.55	24513.6	3411.47	2.03037	1.02174	2.50997	0.00309054	53876.8	50008.2	51395.5	42565.9	19544.3	28898.6	23696.8	25914.7	15.7174	15.6099	15.6494	15.3774	14.2545	14.8187	14.5324	14.6615	51630000000	46069000000	30195000000	24678000000	6406900000	10699000000	14877000000	10938000000	28	mitochondrion [GO:0005739]; succinate-CoA ligase complex [GO:0042709]	succinyl-CoA metabolic process [GO:0006104]; tricarboxylic acid cycle [GO:0006099]	ATP binding [GO:0005524]; magnesium ion binding [GO:0000287]; succinate-CoA ligase (ADP-forming) activity [GO:0004775]; succinate-CoA ligase (GDP-forming) activity [GO:0004776]
3127	YLR432W	P50095	IMD3	Inosine-5'-monophosphate dehydrogenase 3	56584				49437.9	7172.53	50476.4	5636.8	0.976605	-0.0341526	0.0451792	0.901199	43553.7	47128.4	61666.6	45402.8	40974.4	51881.9	53511.2	55538.1	15.4105	15.5243	15.9122	15.4705	15.3224	15.6629	15.7076	15.7612	31303000000	32562000000	27172000000	19742000000	10074000000	14406000000	25196000000	17581000000	21	cytoplasm [GO:0005737]; plasma membrane [GO:0005886]	GMP biosynthetic process [GO:0006177]; GTP biosynthetic process [GO:0006183]	identical protein binding [GO:0042802]; IMP dehydrogenase activity [GO:0003938]; metal ion binding [GO:0046872]; mRNA binding [GO:0003729]; nucleotide binding [GO:0000166]
827	YDR070C	Q12497	FMP16	Protein FMP16, mitochondrial	10845				49084.9	23088.2	48826.6	18847.3	0.913622	-0.13033	0.0577778	0.875432	47375.4	54603.2	79519.6	14841.3	31129.2	80582	42278.3	41316.8	15.5319	15.7367	16.279	13.8573	14.926	16.2982	15.3676	15.3344	9728500000	10779000000	10011000000	1843800000	2186700000	6392900000	5687700000	3736900000	6	mitochondrion [GO:0005739]
731	YDL182W	P48570	LYS20	Homocitrate synthase, cytosolic isozyme	47098				48180.8	6990.51	130812	19826.1	0.368889	-1.43874	2.92053	0.0012008	38707.2	48781.4	46873	58361.6	101526	141771	125370	154580	15.2403	15.574	15.5165	15.8327	16.6315	17.1132	16.9358	17.238	31794000000	38519000000	23604000000	29002000000	28527000000	44989000000	67464000000	55924000000	24	mitochondrion [GO:0005739]; nucleus [GO:0005634]	DNA repair [GO:0006281]; histone displacement [GO:0001207]; lysine biosynthetic process via aminoadipic acid [GO:0019878]	homocitrate synthase activity [GO:0004410]; metal ion binding [GO:0046872]
3928	YOL143C	P50861	RIB4	6,7-dimethyl-8-ribityllumazine synthase	18555				48048.8	7472.46	57294.4	1082.75	0.828692	-0.271093	0.62723	0.235923	57670	40112.7	52967.4	41445.1	57105.8	56727.8	59094.6	56249.4	15.8155	15.2918	15.6928	15.3389	15.8013	15.7918	15.8507	15.7796	15790000000	10558000000	8891000000	6865200000	5348600000	6000600000	10600000000	6783300000	8	cytoplasm [GO:0005737]; mitochondrial intermembrane space [GO:0005758]; nucleus [GO:0005634]; riboflavin synthase complex [GO:0009349]	riboflavin biosynthetic process [GO:0009231]	6,7-dimethyl-8-ribityllumazine synthase activity [GO:0000906]
4401	YPL231W	P19097	FAS2	Fatty acid synthase subunit alpha	206940				48028.1	863.912	82787.8	11177.3	0.585283	-0.772794	2.18657	0.00650769	46845.1	48996	48695	47576.1	71458.1	98340.2	72911.9	88440.9	15.5156	15.5804	15.5715	15.5379	16.1248	16.5855	16.1539	16.4324	166740000000	167650000000	106260000000	102450000000	87007000000	135230000000	170020000000	138650000000	104	cytosol [GO:0005829]; fatty acid synthase complex [GO:0005835]; mitochondrion [GO:0005739]	long-chain fatty acid biosynthetic process [GO:0042759]	3-oxoacyl-[acyl-carrier-protein] reductase (NADPH) activity [GO:0004316]; 3-oxoacyl-[acyl-carrier-protein] synthase activity [GO:0004315]; 3-oxo-glutaryl-[acp] methyl ester reductase activity [GO:0102131]; 3-oxo-pimeloyl-[acp] methyl ester reductase activity [GO:0102132]; fatty-acyl-CoA synthase activity [GO:0004321]; holo-[acyl-carrier-protein] synthase activity [GO:0008897]; magnesium ion bindi…
1418	YFL045C	P07283	SEC53	Phosphomannomutase	29063				48021.9	3136.87	91723.7	17033.1	0.531912	-0.91074	2.08944	0.00813883	44204.2	46969.7	52887.9	48026	90519	115562	67471.5	93342.4	15.4319	15.5194	15.6907	15.5515	16.4659	16.8183	16.042	16.5102	25719000000	26271000000	18865000000	16905000000	18016000000	25976000000	25718000000	23920000000	17	cytoplasmic stress granule [GO:0010494]; cytosol [GO:0005829]	GDP-mannose biosynthetic process [GO:0009298]; mannose metabolic process [GO:0006013]; protein N-linked glycosylation [GO:0006487]	metal ion binding [GO:0046872]; phosphomannomutase activity [GO:0004615]
690	YDL130W	P10622	RPP1B	Large ribosomal subunit protein P1B	10667				47893.1	7423.55	91367.2	26402.5	0.542161	-0.883207	1.37373	0.0422927	59753.8	47745.2	39676.4	44396.8	54801.8	128474	85002.6	97190.6	15.8667	15.5431	15.276	15.4382	15.7419	16.9711	16.3752	16.5685	6135200000	4712600000	2497500000	2757800000	1924800000	5096200000	5717700000	4395200000	3	cytosolic large ribosomal subunit [GO:0022625]; fungal-type vacuole [GO:0000324]	cytoplasmic translation [GO:0002181]; positive regulation of protein kinase activity [GO:0045860]; translational elongation [GO:0006414]	protein kinase activator activity [GO:0030295]; ribonucleoprotein complex binding [GO:0043021]; structural constituent of ribosome [GO:0003735]
3003	YLR270W	Q06151	DCS1	m7GpppX diphosphatase	40769				47696.7	4724.55	46293.2	2554.58	1.02661	0.0378829	0.0637169	0.863541	48924.5	48440.4	40181	53241	46829.3	46295.1	42441.5	49606.9	15.5783	15.5639	15.2942	15.7003	15.5151	15.4986	15.3732	15.5983	38512000000	36656000000	19391000000	25355000000	12610000000	14079000000	21887000000	17199000000	23	cytoplasm [GO:0005737]; mitochondrion [GO:0005739]; nucleus [GO:0005634]; P-body [GO:0000932]; perinuclear region of cytoplasm [GO:0048471]	cellular response to starvation [GO:0009267]; deadenylation-dependent decapping of nuclear-transcribed mRNA [GO:0000290]; nuclear-transcribed mRNA catabolic process, deadenylation-dependent decay [GO:0000288]; nuclear-transcribed mRNA catabolic process, deadenylation-independent decay [GO:0031086]; positive regulation of exoribonuclease activity [GO:1901919]; regulation of cell aging [GO:0090342]…	exoribonuclease activator activity [GO:0044692]; hydrolase activity, acting on acid anhydrides, in phosphorus-containing anhydrides [GO:0016818]; identical protein binding [GO:0042802]; m7G(5')pppN diphosphatase activity [GO:0050072]; protein heterodimerization activity [GO:0046982]; protein homodimerization activity [GO:0042803]; RNA 7-methylguanosine cap binding [GO:0000340]
1033	YDR353W	P29509	TRR1	Thioredoxin reductase 1	34238				46701.1	1143.17	110081	20016.6	0.431139	-1.21377	2.77563	0.00167637	47523.9	45950.9	48076.4	45253.3	84403.5	140129	103966	111825	15.5364	15.4878	15.553	15.4657	16.365	17.0964	16.6658	16.7709	19518000000	18142000000	12105000000	11244000000	11858000000	22234000000	27973000000	20228000000	12	cytosol [GO:0005829]; mitochondrial intermembrane space [GO:0005758]; mitochondrion [GO:0005739]	cell redox homeostasis [GO:0045454]; cellular response to oxidative stress [GO:0034599]; removal of superoxide radicals [GO:0019430]	ferrous iron binding [GO:0008198]; thioredoxin-disulfide reductase activity [GO:0004791]
3132	YLR438W	P07991	CAR2	Ornithine aminotransferase	46085				45863.5	4414.1	56871.6	10225.3	0.815883	-0.293567	0.566958	0.271045	52156.3	43373.8	40433	47491	43329.9	71977.3	57739.9	54439.2	15.6706	15.4045	15.3032	15.5354	15.4031	16.1353	15.8173	15.7324	42841000000	34249000000	20361000000	23600000000	12175000000	22841000000	31071000000	19695000000	24	cytoplasm [GO:0005737]; cytosol [GO:0005829]; nucleus [GO:0005634]	arginine catabolic process [GO:0006527]; arginine catabolic process to glutamate [GO:0019544]; arginine catabolic process to proline via ornithine [GO:0010121]; L-proline biosynthetic process [GO:0055129]; ornithine metabolic process [GO:0006591]	identical protein binding [GO:0042802]; ornithine(lysine) transaminase activity [GO:0050155]; ornithine-oxo-acid transaminase activity [GO:0004587]; pyridoxal phosphate binding [GO:0030170]
2854	YLR061W	P05749	RPL22A	Large ribosomal subunit protein eL22A	13693				45798.2	5610.58	65710.7	20195.2	0.725556	-0.462841	0.631907	0.233396	36454.8	46647.8	50999.3	49090.9	49340.4	92674.9	43381.2	77446.4	15.1538	15.5095	15.6382	15.5832	15.5905	16.4999	15.4048	16.2409	6238300000	7673800000	5350400000	5082300000	2888300000	6126900000	4863400000	5837200000	5	cytosol [GO:0005829]; cytosolic large ribosomal subunit [GO:0022625]	cytoplasmic translation [GO:0002181]; translational termination [GO:0006415]	RNA binding [GO:0003723]; structural constituent of ribosome [GO:0003735]
4452	YPR028W	Q12402	YOP1	Protein YOP1	20269				45506.1	6733.26	31031.2	5501.71	1.47518	0.56089	1.12276	0.0753774	37271.9	41465.3	54951.2	48335.8	35009.2	29037	22992.8	37085.8	15.1858	15.3396	15.7459	15.5608	15.0954	14.8256	14.4889	15.1786	10205000000	10914000000	9224000000	8006600000	3279000000	3071500000	4124300000	4472300000	8	cell periphery [GO:0071944]; cellular bud [GO:0005933]; cellular bud tip [GO:0005934]; endoplasmic reticulum [GO:0005783]; endoplasmic reticulum membrane [GO:0005789]; endoplasmic reticulum tubular network [GO:0071782]; Golgi membrane [GO:0000139]; integral component of membrane [GO:0016021]	endoplasmic reticulum inheritance [GO:0048309]; endoplasmic reticulum organization [GO:0007029]; endoplasmic reticulum tubular network organization [GO:0071786]; ER-dependent peroxisome organization [GO:0032581]; nuclear pore complex assembly [GO:0051292]; response to endoplasmic reticulum stress [GO:0034976]; vesicle-mediated transport [GO:0016192]
776	YDR002W	P41920	YRB1	Ran-specific GTPase-activating protein 1	22953				45391.6	2175.24	77016.5	6378.72	0.590754	-0.75937	2.3685	0.00428055	48062.5	45647	45857.8	41998.9	75986	85171.5	67546.3	79362.1	15.5526	15.4782	15.4849	15.3581	16.2134	16.3781	16.0436	16.2762	9869600000	9011000000	5773200000	5217700000	5337700000	6757000000	9087000000	7177900000	6	cytoplasm [GO:0005737]; nuclear pore [GO:0005643]; nucleus [GO:0005634]	G1/S transition of mitotic cell cycle [GO:0000082]; positive regulation of GTPase activity [GO:0043547]; protein import into nucleus [GO:0006606]; RNA export from nucleus [GO:0006405]; ubiquitin-dependent protein catabolic process [GO:0006511]	GTPase activator activity [GO:0005096]; small GTPase binding [GO:0031267]
3392	YMR174C	P01094	PAI3	Protease A inhibitor 3	7707.4				45328	16303.5	30966.7	8675.73	1.43257	0.51861	0.544894	0.285171	31089.1	47326.2	71216.4	31680.2	23348.8	34520.3	22459.5	43538.1	14.9241	15.5304	16.1199	14.9513	14.5111	15.0752	14.455	15.41	5320100000	7785400000	7471400000	3279800000	1366800000	2282200000	2517900000	3281500000	5	cytoplasm [GO:0005737]; nucleus [GO:0005634]; protein-containing complex [GO:0032991]; vacuole [GO:0005773]	negative regulation of endopeptidase activity [GO:0010951]; protein catabolic process in the vacuole [GO:0007039]	aspartic-type endopeptidase inhibitor activity [GO:0019828]; endopeptidase inhibitor activity [GO:0004866]; protease binding [GO:0002020]
1615	YGL191W	P32799	COX13	Cytochrome c oxidase subunit 13, mitochondrial	15021				44907.9	6181.36	16515.7	8127.35	3.16567	1.66251	1.50431	0.0313107	45749.7	54652.1	38857.2	40372.7	28154.4	15959.5	16764	5185	15.4815	15.738	15.2459	15.3011	14.7811	13.9621	14.0331	12.3401	14092000000	16183000000	7337800000	7523500000	2966600000	1899200000	3382900000	703430000	9	integral component of membrane [GO:0016021]; mitochondrial respiratory chain complex IV [GO:0005751]; mitochondrion [GO:0005739]	aerobic respiration [GO:0009060]; mitochondrial electron transport, cytochrome c to oxygen [GO:0006123]; mitochondrial respirasome assembly [GO:0097250]	cytochrome-c oxidase activity [GO:0004129]; enzyme regulator activity [GO:0030234]
2407	YJR016C	P39522	ILV3	Dihydroxy-acid dehydratase, mitochondrial	62860				44696.7	6853.64	54831.1	5105.37	0.808913	-0.305944	0.657118	0.220233	34919.2	43515.8	46248.3	54103.5	47316.5	61727.2	54994.6	55286.2	15.0917	15.4093	15.4971	15.7234	15.5301	15.9136	15.747	15.7546	33463000000	40088000000	27171000000	31367000000	15511000000	22853000000	34526000000	23335000000	28	mitochondrion [GO:0005739]	branched-chain amino acid biosynthetic process [GO:0009082]; isoleucine biosynthetic process [GO:0009097]; valine biosynthetic process [GO:0009099]	4 iron, 4 sulfur cluster binding [GO:0051539]; dihydroxy-acid dehydratase activity [GO:0004160]; metal ion binding [GO:0046872]
143	YAL044C	P39726	GCV3	Glycine cleavage system H protein, mitochondrial	18793				44392.7	7702.43	60126.7	11573.1	0.740834	-0.432778	0.774814	0.167952	56334.4	44908.6	41066.1	35261.8	55714	78083	46208.9	60500.9	15.7817	15.4547	15.3257	15.1058	15.7658	16.2527	15.4959	15.8847	9640200000	7387700000	4308300000	3650600000	3261400000	5162200000	5180400000	4560000000	5	cytoplasm [GO:0005737]; glycine cleavage complex [GO:0005960]; mitochondrion [GO:0005739]	glycine catabolic process [GO:0006546]; glycine decarboxylation via glycine cleavage system [GO:0019464]; one-carbon metabolic process [GO:0006730]; protein lipoylation [GO:0009249]
3641	YNL160W	P38616	YGP1	Protein YGP1	37327				44287.8	5804.49	78043.8	4341.3	0.563407	-0.827752	2.26164	0.00547468	51634	47931.6	36904.2	40681.3	75798	73732.5	77432.5	85212	15.656	15.5487	15.1715	15.3121	16.2099	16.17	16.2407	16.3788	21206000000	18924000000	9292000000	10108000000	10649000000	11699000000	20834000000	15414000000	12	extracellular region [GO:0005576]	cell wall assembly [GO:0070726]
420	YBR218C	P32327	PYC2	Pyruvate carboxylase 2	130170				43794.9	1964.44	27759.7	2547.09	1.58293	0.662593	2.08071	0.008304	44750	45441.5	44546.8	40441.2	23864.7	29990.6	27105.3	30078	15.4496	15.4717	15.443	15.3035	14.5426	14.8722	14.7263	14.8764	84236000000	82229000000	51408000000	46055000000	15367000000	21810000000	33426000000	24937000000	55	cytoplasm [GO:0005737]; cytosol [GO:0005829]	gluconeogenesis [GO:0006094]; pyruvate metabolic process [GO:0006090]	ATP binding [GO:0005524]; biotin binding [GO:0009374]; metal ion binding [GO:0046872]; pyruvate carboxylase activity [GO:0004736]
756	YDL215C	P33327	GDH2	NAD-specific glutamate dehydrogenase	124330				43661.8	3734.06	3245.12	25.2938	13.4082	3.74504	6.06059	8.69772e-07	49915.3	43089	40502.7	41140.2	3230.1	3263	3275.4	3212	15.6072	15.395	15.3057	15.3283	11.6574	11.672	11.6775	11.6493	83709000000	69466000000	41642000000	41740000000	1853000000	2114100000	3598500000	2372500000	49	mitochondrion [GO:0005739]	glutamate catabolic process [GO:0006538]; glutamate catabolic process to 2-oxoglutarate [GO:0019551]; nitrogen compound metabolic process [GO:0006807]	glutamate dehydrogenase (NAD+) activity [GO:0004352]
1112	YDR454C	P15454	GUK1	Guanylate kinase	20637				43653.8	4060.51	45118.7	10681.8	0.991541	-0.0122556	0.012268	0.972147	43007.2	42139	50252.8	39216.3	35800	58008.5	33407.4	53258.9	15.3923	15.3629	15.6169	15.2592	15.1277	15.824	15.0279	15.7007	17663000000	16637000000	12653000000	9744000000	5029600000	9204100000	8988600000	9634000000	12	cytoplasm [GO:0005737]; cytosol [GO:0005829]; nucleus [GO:0005634]	GDP biosynthetic process [GO:0046711]; purine nucleotide metabolic process [GO:0006163]	ATP binding [GO:0005524]; guanylate kinase activity [GO:0004385]
4076	YOR187W	P02992	TUF1	Elongation factor Tu, mitochondrial	47972				43391.3	4372.48	30904.8	849.752	1.39712	0.482461	1.51661	0.0304359	44703.1	43673.9	48652.2	36535.9	30952	31966.1	29593.8	31107.3	15.4481	15.4145	15.5702	15.157	14.9177	14.9643	14.853	14.925	36719000000	34486000000	24500000000	18156000000	8697000000	10144000000	15925000000	11254000000	24	mitochondrion [GO:0005739]	mitochondrial translation [GO:0032543]; mitochondrial translational elongation [GO:0070125]; translational elongation [GO:0006414]	GTPase activity [GO:0003924]; GTP binding [GO:0005525]; translation elongation factor activity [GO:0003746]
2658	YKL180W	P05740	RPL17A	Large ribosomal subunit protein uL22A	20549				43200.1	8486.54	70301.2	7992.03	0.605466	-0.723881	1.52122	0.030115	39605.3	50675.8	51549	30970.1	66836.7	83894.8	67160.8	63312.7	15.2734	15.629	15.6537	14.9186	16.0284	16.3563	16.0353	15.9502	9488400000	11671000000	7571300000	4488800000	5477500000	7765000000	10541000000	6680700000	7	cytoplasm [GO:0005737]; cytosol [GO:0005829]; cytosolic large ribosomal subunit [GO:0022625]; preribosome, large subunit precursor [GO:0030687]	cleavage in ITS2 between 5.8S rRNA and LSU-rRNA of tricistronic rRNA transcript (SSU-rRNA, 5.8S rRNA, LSU-rRNA) [GO:0000448]; cytoplasmic translation [GO:0002181]; translational termination [GO:0006415]	structural constituent of ribosome [GO:0003735]
2966	YLR216C	P53691	CPR6	Peptidyl-prolyl cis-trans isomerase CPR6	42071				42974.7	4363.75	67221.2	10300	0.643546	-0.635885	1.57246	0.0267631	49118.3	39218.6	45057.1	38504.7	72328.8	81382.4	55128.2	60045.3	15.584	15.2593	15.4595	15.2327	16.1423	16.3124	15.7505	15.8738	25216000000	19355000000	14181000000	11959000000	12702000000	16141000000	18541000000	13577000000	15	cytoplasm [GO:0005737]; intracellular membrane-bounded organelle [GO:0043231]	protein folding [GO:0006457]; protein peptidyl-prolyl isomerization [GO:0000413]; protein refolding [GO:0042026]	cyclosporin A binding [GO:0016018]; peptidyl-prolyl cis-trans isomerase activity [GO:0003755]; ribosome binding [GO:0043022]; unfolded protein binding [GO:0051082]
2938	YLR178C	P14306	TFS1	Carboxypeptidase Y inhibitor	24357				42966.3	7644.58	165321	34707.5	0.261764	-1.93366	3.20758	0.000620042	34825.2	42038.5	39579.5	55422.2	121326	216712	151267	171979	15.0878	15.3594	15.2725	15.7582	16.8885	17.7254	17.2067	17.3919	10727000000	12448000000	7474200000	10328000000	12784000000	25789000000	30525000000	23332000000	9	cytoplasm [GO:0005737]; fungal-type vacuole lumen [GO:0000328]; fungal-type vacuole membrane [GO:0000329]	regulation of proteolysis [GO:0030162]; regulation of Ras protein signal transduction [GO:0046578]	peptidase inhibitor activity [GO:0030414]; phospholipid binding [GO:0005543]; serine-type endopeptidase inhibitor activity [GO:0004867]
1759	YGR124W	P49090	ASN2	Asparagine synthetase [glutamine-hydrolyzing] 2	64592				42891.1	5759.34	54676.3	6478.2	0.7826	-0.353652	0.799768	0.158574	38860.6	48526	35631.5	48546.3	54617.7	64758.5	46838	52491.1	15.246	15.5665	15.1209	15.5671	15.7371	15.9828	15.5154	15.6798	35910000000	43107000000	20186000000	27140000000	17265000000	23119000000	28355000000	21364000000	27	cytoplasm [GO:0005737]; cytosol [GO:0005829]	asparagine biosynthetic process [GO:0006529]; glutamine metabolic process [GO:0006541]; L-asparagine biosynthetic process [GO:0070981]	asparagine synthase (glutamine-hydrolyzing) activity [GO:0004066]; ATP binding [GO:0005524]
1381	YER178W	P16387	PDA1	Pyruvate dehydrogenase E1 component subunit alpha, mitochondrial	46343				42540.3	3040.33	40057	5988.67	1.07249	0.100964	0.157932	0.695133	45172.9	43715	43908.9	37364.3	44389.1	44993.8	30067.1	40777.9	15.4632	15.4158	15.4222	15.1894	15.4379	15.4574	14.8759	15.3155	40197000000	37395000000	23954000000	20115000000	13512000000	15468000000	17528000000	15982000000	26	mitochondrial nucleoid [GO:0042645]; mitochondrial pyruvate dehydrogenase complex [GO:0005967]; mitochondrion [GO:0005739]	acetyl-CoA biosynthetic process from pyruvate [GO:0006086]; glycolytic process [GO:0006096]; pseudohyphal growth [GO:0007124]	pyruvate dehydrogenase (acetyl-transferring) activity [GO:0004739]
849	YDR099W	P34730	BMH2	Protein BMH2	31061				42514	5296.64	35634.2	7532	1.21096	0.27615	0.42472	0.37608	44036.2	43885.2	48272.6	33861.9	46359.5	35983.5	25074.6	35119.3	15.4264	15.4214	15.5589	15.0474	15.5006	15.135	14.6139	15.1	22607000000	21658000000	15193000000	10517000000	8141400000	7136800000	8433200000	7940900000	15	cytoplasm [GO:0005737]; nucleus [GO:0005634]; plasma membrane [GO:0005886]	ascospore formation [GO:0030437]; DNA damage checkpoint [GO:0000077]; DNA replication initiation [GO:0006270]; fungal-type cell wall chitin biosynthetic process [GO:0034221]; negative regulation of apoptotic process [GO:0043066]; negative regulation of ubiquitin protein ligase activity [GO:1904667]; pre-replicative complex assembly involved in nuclear cell cycle DNA replication [GO:0006267]; pseu…	DNA replication origin binding [GO:0003688]; phosphoserine residue binding [GO:0050815]
1935	YHR019C	P38707	DED81	Asparagine--tRNA ligase, cytoplasmic	62206				42365.3	3560.69	48389.6	7602.46	0.882748	-0.179926	0.336422	0.46087	39392.8	45198.3	38321.5	46548.6	42673.6	60295.7	40958.5	49630.8	15.2656	15.464	15.2259	15.5065	15.3811	15.8798	15.3219	15.5989	37750000000	41638000000	22514000000	26987000000	13989000000	22323000000	25714000000	20948000000	28	cytosol [GO:0005829]	asparaginyl-tRNA aminoacylation [GO:0006421]	asparagine-tRNA ligase activity [GO:0004816]; ATP binding [GO:0005524]; nucleic acid binding [GO:0003676]
158	YAL062W	P39708	GDH3	NADP-specific glutamate dehydrogenase 2	49627				41739.8	6952.46	28163.7	4877.45	1.48281	0.568337	1.11901	0.0760304	50951.9	39701.3	31884.1	44421.9	25150.2	30173.5	22280.7	35050.5	15.6368	15.2769	14.9605	15.439	14.6183	14.881	14.4435	15.0971	48827000000	36574000000	18732000000	25754000000	8244600000	11171000000	13988000000	14794000000	28	cytosol [GO:0005829]; mitochondrion [GO:0005739]; nucleus [GO:0005634]	glutamate biosynthetic process [GO:0006537]	glutamate dehydrogenase (NADP+) activity [GO:0004354]
2726	YKR046C	P36139	PLN1	Protein PET10	31246				41548.9	2323.97	24614.6	2875.21	1.69753	0.763433	2.1771	0.00665123	44924.2	39000.5	42434.4	39836.5	25350.5	24853.9	20127.4	28126.5	15.4552	15.2512	15.3729	15.2818	14.6297	14.6012	14.2969	14.7796	29213000000	24380000000	16917000000	15672000000	5639100000	6243900000	8574500000	8055700000	19	lipid droplet [GO:0005811]; membrane [GO:0016020]	aerobic respiration [GO:0009060]
2265	YJL034W	P16474	KAR2	Endoplasmic reticulum chaperone BiP	74467				41072.8	2199.79	108158	11745.3	0.381406	-1.3906	3.53415	0.000292317	41092.7	40506.2	38273.3	44419.1	104099	126258	93749.9	108524	15.3266	15.3059	15.2241	15.4389	16.6676	16.946	16.5165	16.7277	46411000000	43979000000	26501000000	30351000000	40219000000	55091000000	69367000000	53985000000	33	cytoplasm [GO:0005737]; endoplasmic reticulum [GO:0005783]; endoplasmic reticulum chaperone complex [GO:0034663]; endoplasmic reticulum lumen [GO:0005788]; luminal surveillance complex [GO:0034099]; membrane [GO:0016020]; nucleus [GO:0005634]	cellular response to unfolded protein [GO:0034620]; chaperone cofactor-dependent protein refolding [GO:0051085]; endoplasmic reticulum unfolded protein response [GO:0030968]; fungal-type cell wall beta-glucan biosynthetic process [GO:0070880]; karyogamy involved in conjugation with cellular fusion [GO:0000742]; posttranslational protein targeting to membrane, translocation [GO:0031204]; protein l…	ATPase activity [GO:0016887]; ATP binding [GO:0005524]; heat shock protein binding [GO:0031072]; misfolded protein binding [GO:0051787]; protein folding chaperone [GO:0044183]; unfolded protein binding [GO:0051082]
2153	YIL078W	P04801	THS1	Threonine--tRNA ligase, cytoplasmic	84519				41017	5434.92	48459.3	6900.63	0.847017	-0.239537	0.44748	0.356878	38771.4	46320.7	45824.5	33151.3	41767.6	58561.2	42404.9	51103.5	15.2427	15.4994	15.4838	15.0168	15.3501	15.8377	15.3719	15.6411	50424000000	57912000000	36537000000	26084000000	18582000000	29424000000	36130000000	29273000000	38	cytoplasm [GO:0005737]; mitochondrion [GO:0005739]	threonyl-tRNA aminoacylation [GO:0006435]	ATP binding [GO:0005524]; threonine-tRNA ligase activity [GO:0004829]
3569	YNL071W	P12695	LAT1	Dihydrolipoyllysine-residue acetyltransferase component of pyruvate dehydrogenase complex, mitochondrial	51817				40992.4	3093.67	41755.9	7201.36	0.992362	-0.0110622	0.0138634	0.968582	45659.6	39455.6	37277.9	41576.5	35324	53927.2	39740.3	38032.2	15.4786	15.2679	15.186	15.3435	15.1084	15.7187	15.2783	15.2149	35942000000	29857000000	17990000000	19800000000	9511900000	16400000000	20494000000	13186000000	23	mitochondrial pyruvate dehydrogenase complex [GO:0005967]; mitochondrion [GO:0005739]	acetyl-CoA biosynthetic process from pyruvate [GO:0006086]	dihydrolipoyllysine-residue acetyltransferase activity [GO:0004742]
2787	YLL024C	P10592	SSA2	Heat shock protein SSA2	69469				40836.9	1733.09	105053	17020.2	0.393015	-1.34734	3.18734	0.000649627	39029.4	43443.4	39533.4	41341.3	93450.3	134400	94530.3	97831.1	15.2523	15.4068	15.2708	15.3353	16.5119	17.0362	16.5285	16.578	48088000000	51456000000	29862000000	30816000000	39387000000	63975000000	76303000000	53090000000	36	cytoplasm [GO:0005737]; cytosol [GO:0005829]; extracellular region [GO:0005576]; fungal-type cell wall [GO:0009277]; fungal-type vacuole membrane [GO:0000329]; mitochondrion [GO:0005739]; nucleus [GO:0005634]; plasma membrane [GO:0005886]; polysome [GO:0005844]	cellular response to unfolded protein [GO:0034620]; chaperone cofactor-dependent protein refolding [GO:0051085]; negative regulation of cell aging [GO:0090344]; proteasome-mediated ubiquitin-dependent protein catabolic process [GO:0043161]; protein folding [GO:0006457]; protein refolding [GO:0042026]; SRP-dependent cotranslational protein targeting to membrane, translocation [GO:0006616]; tRNA im…	ATPase activity [GO:0016887]; ATP binding [GO:0005524]; heat shock protein binding [GO:0031072]; misfolded protein binding [GO:0051787]; protein folding chaperone [GO:0044183]; tRNA binding [GO:0000049]; unfolded protein binding [GO:0051082]
508	YCL043C	P17967	PDI1	Protein disulfide-isomerase	58226				40767.8	7578.7	86191.5	9278.05	0.468329	-1.09441	2.44344	0.00360217	37715.9	35919.4	35615.1	53820.6	80838.5	101244	76756.1	85927.5	15.2029	15.1325	15.1202	15.7159	16.3028	16.6275	16.228	16.3908	36143000000	33090000000	20924000000	31203000000	26500000000	37483000000	48188000000	36268000000	28	endoplasmic reticulum [GO:0005783]; endoplasmic reticulum lumen [GO:0005788]	mannose trimming involved in glycoprotein ERAD pathway [GO:1904382]; protein alpha-1,2-demannosylation [GO:0036508]; protein folding [GO:0006457]; response to endoplasmic reticulum stress [GO:0034976]	protein disulfide isomerase activity [GO:0003756]; protein disulfide oxidoreductase activity [GO:0015035]; unfolded protein binding [GO:0051082]
4134	YOR265W	P48606	RBL2	Tubulin-specific chaperone A	12379				40727.7	6264.16	40666.7	6938.45	1.00411	0.00591905	0.00684968	0.984352	40642.9	41332.7	49312.1	31623.1	32343.5	48345.8	46650.8	35326.8	15.3107	15.335	15.5897	14.9487	14.9812	15.5611	15.5096	15.1085	12519000000	12239000000	9312100000	5893000000	3408000000	5753200000	9413900000	4792700000	9	cytoplasm [GO:0005737]; cytosol [GO:0005829]; microtubule [GO:0005874]; microtubule cytoskeleton [GO:0015630]	post-chaperonin tubulin folding pathway [GO:0007023]; protein folding [GO:0006457]; tubulin complex assembly [GO:0007021]	beta-tubulin binding [GO:0048487]; tubulin binding [GO:0015631]
3514	YMR315W	Q04869	YMR315W	Uncharacterized protein YMR315W	38215				40584.6	5861.39	73912.4	6141.66	0.544952	-0.8758	2.18657	0.00650769	43710.9	47431.1	31658.2	39538.3	64635.8	81906.8	74338.8	74768.1	15.4157	15.5335	14.9503	15.271	15.98	16.3217	16.1818	16.1901	22440000000	23408000000	9963900000	12280000000	11351000000	16245000000	25002000000	16906000000	15	cytoplasm [GO:0005737]; nucleus [GO:0005634]	NADPH regeneration [GO:0006740]	nucleotide binding [GO:0000166]; oxidoreductase activity [GO:0016491]
801	YDR037W	P15180	KRS1	Lysine--tRNA ligase, cytoplasmic	67958				40123.2	1946.9	48561.1	3992.01	0.827969	-0.272352	0.806792	0.15603	40265.3	41177.4	36944.8	42105.1	43792.2	48008	47579.6	54864.5	15.2972	15.3296	15.1731	15.3617	15.4184	15.551	15.5381	15.7436	37208000000	36579000000	20930000000	23539000000	13843000000	17139000000	28804000000	22330000000	27	cytoplasm [GO:0005737]; cytosol [GO:0005829]	lysyl-tRNA aminoacylation [GO:0006430]	ATP binding [GO:0005524]; lysine-tRNA ligase activity [GO:0004824]; mRNA binding [GO:0003729]; tRNA binding [GO:0000049]
945	YDR233C	Q04947	RTN1	Reticulon-like protein 1	32916				40045.1	3286.73	35516.2	4390.5	1.13199	0.178862	0.373249	0.4234	39947.8	44335.5	35119.9	40777	34703.4	34641.1	30266.8	42453.3	15.2858	15.4362	15.1	15.3155	15.0828	15.0802	14.8854	15.3736	25977000000	27715000000	14001000000	16042000000	7719600000	8702700000	12894000000	12159000000	19	cell periphery [GO:0071944]; cortical endoplasmic reticulum [GO:0032541]; endoplasmic reticulum [GO:0005783]; endoplasmic reticulum tubular network [GO:0071782]; Golgi apparatus [GO:0005794]; integral component of cytoplasmic side of endoplasmic reticulum membrane [GO:0071458]; integral component of endoplasmic reticulum membrane [GO:0030176]; mitochondrion [GO:0005739]	endoplasmic reticulum inheritance [GO:0048309]; endoplasmic reticulum organization [GO:0007029]; endoplasmic reticulum tubular network maintenance [GO:0071788]; endoplasmic reticulum tubular network organization [GO:0071786]; ER-dependent peroxisome organization [GO:0032581]; nuclear pore complex assembly [GO:0051292]; response to endoplasmic reticulum stress [GO:0034976]
4192	YOR347C	P52489	PYK2	Pyruvate kinase 2	55195				39619.7	7250.61	55941.8	10695.2	0.70759	-0.499014	0.821847	0.150714	42509	43885.2	27149.9	44934.5	70600.6	52587.7	41137.3	59441.7	15.3755	15.4214	14.7287	15.4555	16.1074	15.6824	15.3282	15.8592	43646000000	43316000000	17090000000	27912000000	24797000000	20860000000	27671000000	26881000000	30	cytoplasm [GO:0005737]; mitochondrion [GO:0005739]	glycolytic process [GO:0006096]; pyruvate metabolic process [GO:0006090]	ATP binding [GO:0005524]; kinase activity [GO:0016301]; magnesium ion binding [GO:0000287]; melatonin binding [GO:1904408]; potassium ion binding [GO:0030955]; pyruvate kinase activity [GO:0004743]
1927	YHR008C	P00447	SOD2	Superoxide dismutase [Mn], mitochondrial	25774				39538.5	3053.37	50225.5	12159.8	0.812014	-0.300423	0.427395	0.373771	41466.4	40565.2	34309.1	41813.3	31260.8	62877	48293.4	58470.9	15.3397	15.308	15.0663	15.3517	14.9321	15.9402	15.5595	15.8354	15611000000	14681000000	7918700000	9523500000	4025900000	9145200000	11911000000	9695400000	11	mitochondrial matrix [GO:0005759]; mitochondrion [GO:0005739]	reactive oxygen species metabolic process [GO:0072593]	manganese ion binding [GO:0030145]; superoxide dismutase activity [GO:0004784]
3391	YMR173W	P18899	DDR48	Stress protein DDR48	46233				39522	8284.42	118342	16214.5	0.329974	-1.59958	2.86012	0.00138002	32179.4	48596.5	46925.4	30386.6	131474	129015	90916.5	121964	14.9738	15.5686	15.5181	14.8911	17.0044	16.9772	16.4723	16.8961	8810700000	12791000000	7876800000	5033400000	12314000000	13647000000	16308000000	14708000000	8	cytoplasm [GO:0005737]; cytosol [GO:0005829]	DNA repair [GO:0006281]	ATPase activity [GO:0016887]; GTPase activity [GO:0003924]
4257	YPL048W	P29547	CAM1	Elongation factor 1-gamma 1	47087				39520.5	1110.59	38517.8	4849.98	1.03448	0.0488996	0.0790133	0.833656	39744.2	40496	40188.3	37653.4	30627.2	38522.7	41854.2	43067.1	15.2785	15.3055	15.2945	15.2005	14.9025	15.2334	15.3531	15.3943	34006000000	33309000000	21081000000	19491000000	8964300000	12734000000	23461000000	16230000000	25	cytoplasm [GO:0005737]; cytoplasmic stress granule [GO:0010494]; nucleus [GO:0005634]	glutathione metabolic process [GO:0006749]; positive regulation of transcription by RNA polymerase II [GO:0045944]; regulation of translational termination [GO:0006449]; translational elongation [GO:0006414]	calcium ion binding [GO:0005509]; core promoter sequence-specific DNA binding [GO:0001046]; DNA-binding transcription factor activity [GO:0003700]; guanyl-nucleotide exchange factor activity [GO:0005085]; phospholipid binding [GO:0005543]; translation elongation factor activity [GO:0003746]
3720	YNL259C	P38636	ATX1	Copper chaperone ATX1	8220.6				39156.1	1676.35	43436.6	7479.92	0.91348	-0.130556	0.224717	0.596051	38171.8	38950.2	41933.1	37569.4	35259	55273.8	43854.9	39358.7	15.2202	15.2493	15.3558	15.1973	15.1057	15.7543	15.4205	15.2644	5225700000	5126000000	3519400000	3111600000	1651200000	2923400000	3933200000	2373200000	4	cytosol [GO:0005829]	cellular copper ion homeostasis [GO:0006878]; cellular iron ion homeostasis [GO:0006879]; cellular response to oxidative stress [GO:0034599]; copper ion transport [GO:0006825]; response to oxidative stress [GO:0006979]	copper chaperone activity [GO:0016531]; metal ion binding [GO:0046872]
2361	YJL166W	P08525	QCR8	Cytochrome b-c1 complex subunit 8, mitochondrial	10974				38831.8	8379.18	15265.4	2084.08	2.50371	1.32406	2.42579	0.00375151	42818.7	49372.3	26652.7	36483.5	18307.1	15560.8	12486.4	14707.3	15.386	15.5914	14.702	15.155	14.1601	13.9256	13.6081	13.8442	8792800000	9746400000	3355400000	4532500000	1286000000	1234500000	1679800000	1330200000	6	integral component of membrane [GO:0016021]; mitochondrial respiratory chain complex III [GO:0005750]; mitochondrion [GO:0005739]	aerobic respiration [GO:0009060]; mitochondrial electron transport, ubiquinol to cytochrome c [GO:0006122]	ubiquinol-cytochrome-c reductase activity [GO:0008121]
649	YDL084W	Q07478	SUB2	ATP-dependent RNA helicase SUB2	50308				38799	1728.31	51949.8	2601.98	0.747082	-0.420662	1.47565	0.0334466	37839.4	36849.3	41477.2	39030	47815.7	55018.7	52532.1	52432.8	15.2076	15.1693	15.34	15.2523	15.5452	15.7476	15.6809	15.6782	27196000000	25460000000	18276000000	16971000000	11756000000	15277000000	24735000000	16598000000	21	chromosome, telomeric region [GO:0000781]; cytoplasm [GO:0005737]; nucleus [GO:0005634]; spliceosomal complex [GO:0005681]; transcription export complex [GO:0000346]	chromatin silencing at telomere [GO:0006348]; mRNA 3'-end processing [GO:0031124]; mRNA export from nucleus [GO:0006406]; mRNA splicing, via spliceosome [GO:0000398]; transcription-coupled nucleotide-excision repair [GO:0006283]; transcription elongation from RNA polymerase II promoter [GO:0006368]	ATP binding [GO:0005524]; RNA binding [GO:0003723]; RNA helicase activity [GO:0003724]
4439	YPR010C-A	A5Z2X5	MIN8	UPF0495 protein YPR010C-A	7902.1				38762.2	6249.28	21030.4	2508.66	1.83279	0.874042	2.04	0.00912015	41197.1	33352.6	47884.9	32614.2	20702.7	24810.5	17752.2	20856.2	15.3303	15.0255	15.5473	14.9932	14.3375	14.5987	14.1157	14.3482	4229900000	3292000000	3014200000	2025900000	727140000	984160000	1194100000	943170000	3	cytosol [GO:0005829]; integral component of membrane [GO:0016021]
3341	YMR108W	P07342	ILV2	Acetolactate synthase catalytic subunit, mitochondrial	74936				38739.7	2689.92	30333.6	2025.51	1.27695	0.352696	1.10026	0.0793844	36698.4	35604.5	40448.3	42207.7	29423.9	32071.5	27447.7	32391.4	15.1634	15.1198	15.3038	15.3652	14.8447	14.969	14.7444	14.9833	41448000000	38657000000	28007000000	28840000000	11368000000	13994000000	20309000000	16113000000	33	acetolactate synthase complex [GO:0005948]; mitochondrion [GO:0005739]	branched-chain amino acid biosynthetic process [GO:0009082]; isoleucine biosynthetic process [GO:0009097]; valine biosynthetic process [GO:0009099]	acetolactate synthase activity [GO:0003984]; flavin adenine dinucleotide binding [GO:0050660]; magnesium ion binding [GO:0000287]; thiamine pyrophosphate binding [GO:0030976]
3563	YNL064C	P25491	YDJ1	Mitochondrial protein import protein MAS5	44670				38685.7	1127.69	48027.1	5234.56	0.810257	-0.303549	0.847017	0.142227	39888.7	37783.8	37356	39714.3	39627.4	53654.4	50743.3	48083.1	15.2837	15.2055	15.1891	15.2774	15.2742	15.7114	15.6309	15.5532	21843000000	19890000000	12541000000	13157000000	7423100000	11351000000	18204000000	11597000000	16	cytosol [GO:0005829]; nucleus [GO:0005634]; perinuclear region of cytoplasm [GO:0048471]; TRC complex [GO:0072380]	'de novo' protein folding [GO:0006458]; chaperone-mediated protein complex assembly [GO:0051131]; protein refolding [GO:0042026]; protein targeting to ER [GO:0045047]; protein targeting to mitochondrion [GO:0006626]; response to heat [GO:0009408]; tRNA import into nucleus [GO:0035719]; ubiquitin-dependent ERAD pathway [GO:0030433]; ubiquitin-dependent protein catabolic process [GO:0006511]	ATPase activator activity [GO:0001671]; ATP binding [GO:0005524]; Hsp70 protein binding [GO:0030544]; metal ion binding [GO:0046872]; unfolded protein binding [GO:0051082]
3516	YMR318C	Q04894	ADH6	NADP-dependent alcohol dehydrogenase 6	39617				38498	2456.05	39577.5	6789.31	0.984063	-0.0231773	0.0304326	0.932325	37753.7	37604.8	42590.6	36042.9	33740.1	50894.2	34937.3	38738.3	15.2043	15.1986	15.3782	15.1374	15.0422	15.6352	15.0925	15.2415	21966000000	21033000000	15192000000	12687000000	6715300000	11440000000	13317000000	9927100000	17		alcohol metabolic process [GO:0006066]; cellular aldehyde metabolic process [GO:0006081]; furaldehyde metabolic process [GO:0033859]	alcohol dehydrogenase (NADP+) activity [GO:0008106]; hydroxymethylfurfural reductase (NADH) activity [GO:0033833]; hydroxymethylfurfural reductase (NADPH) activity [GO:0033845]; oxidoreductase activity, acting on the CH-OH group of donors, NAD or NADP as acceptor [GO:0016616]; zinc ion binding [GO:0008270]
4433	YPR002W	Q12428	PDH1	Probable 2-methylcitrate dehydratase	57683				38408	6061.79	717.45	226.733	55.7652	5.80129	5.24347	5.70864e-06	48777.9	36496.6	34280.9	34076.7	802.4	1038	596.7	432.7	15.5739	15.1555	15.0651	15.0565	9.64818	10.0196	9.22086	8.75722	51752000000	37224000000	22298000000	21873000000	291210000	425450000	414740000	202200000	31	cytoplasm [GO:0005737]; mitochondrial outer membrane [GO:0005741]; mitochondrion [GO:0005739]	propionate metabolic process [GO:0019541]; propionate metabolic process, methylcitrate cycle [GO:0019679]	2 iron, 2 sulfur cluster binding [GO:0051537]; 2-methylcitrate dehydratase activity [GO:0047547]
527	YCR010C	P25613	ADY2	Accumulation of dyads protein 2	30726				38343.8	6545.04							49382.9	36937.7	32781.3	34273.2					15.5917	15.1728	15.0006	15.0648					13521000000	9722300000	5502600000	5677200000	0	0	0	0	8	integral component of membrane [GO:0016021]; mitochondrion [GO:0005739]; plasma membrane [GO:0005886]; vacuolar membrane [GO:0005774]	acetate transport [GO:0006846]; ammonium transport [GO:0015696]; meiotic cell cycle [GO:0051321]; nitrogen utilization [GO:0019740]; transmembrane transport [GO:0055085]	acetate transmembrane transporter activity [GO:0015123]; ammonium transmembrane transporter activity [GO:0008519]
4096	YOR215C	Q12032	AIM41	Altered inheritance of mitochondria protein 41, mitochondrial	21229				38305.1	4806.17	13046.9	1092.83	2.92202	1.54696	3.52409	0.000299162	44090.7	40694.4	31071.2	37363.9	14625.8	13303.2	11612.3	12646.4	15.4282	15.3125	14.9233	15.1894	13.8362	13.6995	13.5034	13.6264	13581000000	12050000000	5867500000	6962800000	1541100000	1583100000	2343300000	1715700000	9	mitochondrion [GO:0005739]		carbon-nitrogen ligase activity, with glutamine as amido-N-donor [GO:0016884]
3202	YML070W	P54838	DAK1	Dihydroxyacetone kinase 1	62206				38259.2	1776.32	96616.7	9413.98	0.397476	-1.33106	3.52155	0.000300921	36727.7	39811.3	36265.6	40232.1	83677.5	108251	92226.3	102312	15.1646	15.2809	15.1463	15.2961	16.3526	16.724	16.4929	16.6426	37710000000	39295000000	22828000000	24991000000	29390000000	42940000000	62036000000	46268000000	30	cytoplasm [GO:0005737]; cytosol [GO:0005829]	anaerobic glycerol catabolic process [GO:0019588]; cellular response to toxic substance [GO:0097237]; glycerol catabolic process [GO:0019563]; glycerol to glycerone phosphate metabolic process [GO:0061610]	ATP binding [GO:0005524]; glycerone kinase activity [GO:0004371]; triokinase activity [GO:0050354]
279	YBR035C	P38075	PDX3	Pyridoxamine 5'-phosphate oxidase	26908				37608.2	3832.97	43511.4	7330.99	0.871245	-0.19885	0.354146	0.442439	38057.1	42382.2	31670	38323.6	43436	55352	35961.5	39296.3	15.2159	15.3712	14.9508	15.2259	15.4066	15.7563	15.1342	15.2621	15630000000	16733000000	7974100000	9522200000	6102400000	8782600000	9675800000	7108300000	12	mitochondrial intermembrane space [GO:0005758]	pyridoxal 5'-phosphate salvage [GO:0009443]; pyridoxine biosynthetic process [GO:0008615]	FMN binding [GO:0010181]; pyridoxamine-phosphate oxidase activity [GO:0004733]
4389	YPL218W	P20606	SAR1	Small COPII coat GTPase SAR1	21450				37182.8	3002.7	46283.3	3249.56	0.802816	-0.316859	0.92253	0.119528	41274.5	37048.2	37599.6	32808.9	48415.4	40662.5	48109.4	47946	15.333	15.1771	15.1984	15.0018	15.5632	15.3114	15.554	15.5491	18364000000	15846000000	10256000000	8831300000	7368800000	6989500000	14023000000	9395700000	13	COPII vesicle coat [GO:0030127]; endoplasmic reticulum exit site [GO:0070971]; endoplasmic reticulum membrane [GO:0005789]; Golgi membrane [GO:0000139]; mitochondria-associated endoplasmic reticulum membrane [GO:0044233]; mitochondrion [GO:0005739]	endoplasmic reticulum to Golgi vesicle-mediated transport [GO:0006888]; intracellular protein transport [GO:0006886]; membrane organization [GO:0061024]; mitochondrial fission [GO:0000266]; mitochondrial membrane organization [GO:0007006]; nuclear envelope organization [GO:0006998]; positive regulation of protein exit from endoplasmic reticulum [GO:0070863]; regulation of COPII vesicle coating [G…	GTPase activity [GO:0003924]; GTP binding [GO:0005525]
4461	YPR036W-A	Q3E752	SPO24	Sporulation protein 24	7054.8				37133.2	5451.43	1791.08	408.684	21.0154	4.39337	5.08571	8.20892e-06	27976.7	42346.7	39299.9	38909.6	1391.8	2371.1	1421.5	1979.9	14.7719	15.37	15.2622	15.2478	10.4427	11.2113	10.4732	10.9512	1915000000	2786500000	1649200000	1611300000	32589000	62703000	63745000	59692000	2	prospore membrane [GO:0005628]	ascospore formation [GO:0030437]
2839	YLR043C	P22217	TRX1	Thioredoxin-1	11235				37090.9	3669.87	19584.9	2216.79	1.8963	0.923184	2.44035	0.00362783	32309.1	35221.2	42058.2	38775	18381.2	23053.8	17109	19795.5	14.9797	15.1042	15.3601	15.2428	14.1659	14.4927	14.0625	14.2729	8846200000	9270500000	7059800000	6422900000	1721600000	2438600000	3068900000	2387200000	8	cytosol [GO:0005829]; Golgi membrane [GO:0000139]; mitochondrial intermembrane space [GO:0005758]; mitochondrion [GO:0005739]; nucleus [GO:0005634]	cell redox homeostasis [GO:0045454]; deoxyribonucleotide biosynthetic process [GO:0009263]; endoplasmic reticulum to Golgi vesicle-mediated transport [GO:0006888]; glycerol ether metabolic process [GO:0006662]; protein deglutathionylation [GO:0080058]; protein transport [GO:0015031]; retrograde vesicle-mediated transport, Golgi to endoplasmic reticulum [GO:0006890]; vacuole fusion, non-autophagic…	disulfide oxidoreductase activity [GO:0015036]; protein disulfide oxidoreductase activity [GO:0015035]
4007	YOR100C	Q12289	CRC1	Mitochondrial carnitine carrier	34754				36788.2	3385.33	170.2	168.483	342.313	8.41917	3.9921	0.000101836	41678.4	34930.5	32637.7	37906.3	40.9	129.5	54.3	456.1	15.347	15.0922	14.9943	15.2102	5.35403	7.01681	5.76288	8.83321	22823000000	18388000000	10957000000	12558000000	7665200	27402000	19496000	110000000	16	integral component of membrane [GO:0016021]; mitochondrial inner membrane [GO:0005743]; mitochondrion [GO:0005739]	fatty acid metabolic process [GO:0006631]	carnitine:acyl carnitine antiporter activity [GO:0005476]
169	YAR035W	P80235	YAT1	Putative mitochondrial carnitine O-acetyltransferase	77765				36670.8	2095.09	193.975	47.4763	194.785	7.60574	6.29691	5.04762e-07	35054.5	34459.9	39753.5	37415.1	128.3	261.7	185.4	200.5	15.0973	15.0726	15.2788	15.1913	7.00338	8.03177	7.5345	7.64746	40791000000	38548000000	28360000000	26340000000	51055000	117640000	141310000	102740000	34	mitochondrial inner membrane [GO:0005743]; mitochondrion [GO:0005739]	carnitine metabolic process [GO:0009437]; fatty acid metabolic process [GO:0006631]	carnitine O-acetyltransferase activity [GO:0004092]; carnitine O-palmitoyltransferase activity [GO:0004095]
3416	YMR205C	P16862	PFK2	ATP-dependent 6-phosphofructokinase subunit beta	104620				36537	2294.56	42539.3	4274.49	0.861589	-0.214928	0.536866	0.290492	33211.1	37060	39640.9	36235.9	39560.1	46876.9	37144.6	46575.6	15.0194	15.1776	15.2747	15.1451	15.2718	15.5166	15.1809	15.5073	51149000000	54869000000	37429000000	33763000000	20842000000	27892000000	37478000000	31594000000	45	6-phosphofructokinase complex [GO:0005945]; cytoplasm [GO:0005737]; mitochondrial outer membrane [GO:0005741]; mitochondrion [GO:0005739]	canonical glycolysis [GO:0061621]; fructose 1,6-bisphosphate metabolic process [GO:0030388]; fructose 6-phosphate metabolic process [GO:0006002]; glycolytic process [GO:0006096]; proton transmembrane transport [GO:1902600]; regulation of intracellular pH [GO:0051453]; vacuolar acidification [GO:0007035]; vacuolar proton-transporting V-type ATPase complex assembly [GO:0070072]	6-phosphofructokinase activity [GO:0003872]; AMP binding [GO:0016208]; ATP binding [GO:0005524]; fructose-6-phosphate binding [GO:0070095]; identical protein binding [GO:0042802]; metal ion binding [GO:0046872]; monosaccharide binding [GO:0048029]; mRNA binding [GO:0003729]
4085	YOR198C	P38934	BFR1	Nuclear segregation protein BFR1	54639				36536.4	4074.28	61558.4	8972.06	0.595452	-0.747943	1.84203	0.0143871	38107.2	37509.7	40730	29798.6	54460.7	76307.5	54210.9	61254.3	15.2178	15.195	15.3138	14.863	15.7329	16.2195	15.7263	15.9025	36518000000	34555000000	23929000000	17276000000	17853000000	28251000000	34034000000	25854000000	28	cytoplasm [GO:0005737]; endoplasmic reticulum [GO:0005783]; nuclear outer membrane-endoplasmic reticulum membrane network [GO:0042175]; polysome [GO:0005844]; ribonucleoprotein complex [GO:1990904]	intracellular mRNA localization [GO:0008298]; meiotic cell cycle [GO:0051321]; protein insertion into ER membrane [GO:0045048]; protein O-linked mannosylation [GO:0035269]; regulation of mitotic nuclear division [GO:0007088]	mRNA binding [GO:0003729]; RNA binding [GO:0003723]
273	YBR026C	P38071	ETR1	Enoyl-[acyl-carrier-protein] reductase, mitochondrial	42066				36485.7	5690.03	33578.6	3432.8	1.07975	0.110701	0.176789	0.665596	45668.5	36748.2	31259.5	32266.7	34027.2	38735.9	29255.1	32296.1	15.4789	15.1654	14.932	14.9778	15.0544	15.2414	14.8364	14.9791	29697000000	22972000000	12462000000	12694000000	7569200000	9731400000	12463000000	9249900000	19	mitochondrial matrix [GO:0005759]; mitochondrion [GO:0005739]	aerobic respiration [GO:0009060]; fatty acid biosynthetic process [GO:0006633]; fatty acid metabolic process [GO:0006631]	DNA binding [GO:0003677]; enoyl-[acyl-carrier-protein] reductase activity [GO:0016631]; trans-2-enoyl-CoA reductase (NADPH) activity [GO:0019166]
3924	YOL139C	P07260	CDC33	Eukaryotic translation initiation factor 4E	24254				36212.8	2821.44	42032.5	2482.57	0.860351	-0.217002	0.593994	0.254686	36542.6	39702.4	36779.1	31827	45609.8	42111.2	38597.3	41811.6	15.1573	15.2769	15.1666	14.958	15.4771	15.3619	15.2362	15.3516	15008000000	15675000000	9260500000	7908000000	6407800000	6681700000	10385000000	7563300000	12	cytoplasm [GO:0005737]; cytoplasmic stress granule [GO:0010494]; eukaryotic translation initiation factor 4F complex [GO:0016281]; nucleus [GO:0005634]	nuclear-transcribed mRNA catabolic process, nonsense-mediated decay [GO:0000184]; positive regulation of formation of translation preinitiation complex [GO:1901195]; regulation of cell cycle [GO:0051726]; translational initiation [GO:0006413]	mRNA cap binding [GO:0098808]; phosphatidylinositol-3-phosphate binding [GO:0032266]; RNA 7-methylguanosine cap binding [GO:0000340]; translation initiation factor activity [GO:0003743]
4530	YPR133W-A	P80967	TOM5	Mitochondrial import receptor subunit TOM5	5984.9				36102.8	3593.28	33084.7	6272.13	1.10877	0.148966	0.205116	0.623568	38259.7	40551.9	31159.7	34439.8	34461.8	38971.9	36323.5	22581.7	15.2235	15.3075	14.9274	15.0718	15.0727	15.2501	15.1486	14.4629	3928300000	4002600000	1961400000	2139300000	1210400000	1545900000	2443300000	1021200000	3	integral component of mitochondrial outer membrane [GO:0031307]; mitochondrial outer membrane [GO:0005741]; mitochondrial outer membrane translocase complex [GO:0005742]; mitochondrion [GO:0005739]	mitochondrial outer membrane translocase complex assembly [GO:0070096]; protein targeting to mitochondrion [GO:0006626]; protein transmembrane transport [GO:0071806]
1553	YGL105W	P46672	ARC1	tRNA-aminoacylation cofactor ARC1	42083				36093.4	2187.08	39591.3	1779.3	0.910904	-0.134629	0.342838	0.454111	38160.6	38394.2	33792.5	34026.5	39198	41889.3	36993.6	40284.2	15.2198	15.2286	15.0444	15.0544	15.2585	15.3543	15.175	15.2979	31345000000	30317000000	17017000000	16909000000	11014000000	13293000000	19907000000	14574000000	24	cytoplasm [GO:0005737]; cytoplasmic stress granule [GO:0010494]; methionyl glutamyl tRNA synthetase complex [GO:0017102]	positive regulation of ligase activity [GO:0051351]; tRNA aminoacylation for protein translation [GO:0006418]	enzyme activator activity [GO:0008047]; phosphatidylinositol-3,5-bisphosphate binding [GO:0080025]; phosphatidylinositol-3-phosphate binding [GO:0032266]; tRNA binding [GO:0000049]
263	YNL031C;YBR010W	P61830	HHT2	Histone H3	15356				35831.5	15749.4	25803.7	17800.6	1.8123	0.857822	0.274887	0.531023	38051.3	50180	45493.2	9601.5	2977.5	44965.5	41283.7	13988	15.2157	15.6148	15.4734	13.229	11.5399	15.4565	15.3333	13.7719	5209200000	6603900000	3818200000	795220000	139440000	2378200000	3702600000	843430000	4	CENP-A containing nucleosome [GO:0043505]; nucleosome [GO:0000786]; nucleus [GO:0005634]; replication fork protection complex [GO:0031298]	chromatin assembly or disassembly [GO:0006333]; global genome nucleotide-excision repair [GO:0070911]; rRNA transcription [GO:0009303]; sexual sporulation resulting in formation of a cellular spore [GO:0043935]	DNA binding [GO:0003677]; protein heterodimerization activity [GO:0046982]
2412	YJR025C	P47096	BNA1	3-hydroxyanthranilate 3,4-dioxygenase	20235				35821.8	7189.74	48120.7	9253.04	0.74331	-0.427965	0.73513	0.184022	28220.2	35459.9	47456.8	32150.2	38882.7	62909.9	41953.5	48736.8	14.7844	15.1139	15.5343	14.9725	15.2468	15.941	15.3565	15.5727	11590000000	14000000000	11949000000	7988300000	5462700000	9981800000	11288000000	8816000000	12	cytoplasm [GO:0005737]; nucleus [GO:0005634]	'de novo' NAD biosynthetic process from tryptophan [GO:0034354]; anthranilate metabolic process [GO:0043420]; quinolinate biosynthetic process [GO:0019805]; quinolinate metabolic process [GO:0046874]; tryptophan catabolic process [GO:0006569]	3-hydroxyanthranilate 3,4-dioxygenase activity [GO:0000334]; ferrous iron binding [GO:0008198]
311	YBR078W	P38248	ECM33	Cell wall protein ECM33	43768				35754.8	6850.11	30621.6	4044.59	1.15767	0.211227	0.331543	0.466076	37306.2	29717.9	46327.7	29667.2	29485	36036	32065.9	24899.6	15.1871	14.859	15.4996	14.8566	14.8477	15.1372	14.9688	14.6038	12768000000	9777500000	9720600000	6142800000	3452000000	4764800000	7189700000	3753400000	10	anchored component of membrane [GO:0031225]; cell wall [GO:0005618]; endoplasmic reticulum [GO:0005783]; extracellular region [GO:0005576]; fungal-type cell wall [GO:0009277]; mitochondrion [GO:0005739]; plasma membrane [GO:0005886]	fungal-type cell wall organization [GO:0031505]
1914	YHL034C	P10080	SBP1	Single-stranded nucleic acid-binding protein	32989				35745.3	2836.62	57403	8627.89	0.627285	-0.672807	1.76599	0.01714	37858.8	32832.2	39220.2	33069.9	55909.1	71848.1	52153	49701.9	15.2083	15.0028	15.2593	15.0132	15.7708	16.1327	15.6705	15.601	18140000000	15123000000	11521000000	9586300000	9163900000	13300000000	16371000000	10489000000	14	cytoplasm [GO:0005737]; cytoplasmic stress granule [GO:0010494]; nucleolus [GO:0005730]; nucleus [GO:0005634]; P-body [GO:0000932]; ribonucleoprotein complex [GO:1990904]	negative regulation of translation [GO:0017148]; negative regulation of translation in response to stress [GO:0032055]	eukaryotic initiation factor 4G binding [GO:0031370]; mRNA binding [GO:0003729]
3428	YMR217W	P38625	GUA1	GMP synthase [glutamine-hydrolyzing]	58482				35503.9	2866.44	31512.2	2902.21	1.12777	0.173471	0.395532	0.402224	38727.8	37810.4	31774.3	33703.2	27474.9	30998.9	31946.9	35627.9	15.2411	15.2065	14.9556	15.0406	14.7458	14.9199	14.9634	15.1207	43740000000	41052000000	22001000000	23029000000	10615000000	13526000000	23638000000	17723000000	33	cytosol [GO:0005829]	glutamine metabolic process [GO:0006541]; GMP biosynthetic process [GO:0006177]	ATP binding [GO:0005524]; GMP synthase (glutamine-hydrolyzing) activity [GO:0003922]; GMP synthase activity [GO:0003921]; pyrophosphatase activity [GO:0016462]
1776	YGR148C	P24000	RPL24B	Large ribosomal subunit protein eL24B	17547				35407.1	1263.01	48567.9	6417.41	0.73563	-0.442947	1.19791	0.0634002	34566.7	34825.7	34647.4	37588.7	51016.2	50667.3	54779.1	37809.1	15.0771	15.0879	15.0805	15.198	15.6387	15.6288	15.7413	15.2064	5915200000	5729000000	3634900000	3891500000	2986400000	3349700000	6141200000	2849700000	5	cytosol [GO:0005829]; cytosolic large ribosomal subunit [GO:0022625]	assembly of large subunit precursor of preribosome [GO:1902626]; cytoplasmic translation [GO:0002181]; ribosomal large subunit assembly [GO:0000027]; translation [GO:0006412]; translational termination [GO:0006415]	RNA binding [GO:0003723]; structural constituent of ribosome [GO:0003735]
1919	YHR001W-A	P37299	QCR10	Cytochrome b-c1 complex subunit 10, mitochondrial	8592.8				35373.2	13474.9	17265.9	3728.91	1.86752	0.901122	0.791025	0.161799	46626.9	40700.2	41810.6	12355.1	12066.6	22445.3	16337.8	18213.9	15.5089	15.3127	15.3516	13.5928	13.5587	14.4541	13.9959	14.1528	7979000000	6695400000	4386400000	1279100000	706360000	1483900000	1831600000	1372800000	5	integral component of membrane [GO:0016021]; mitochondrial respiratory chain complex III [GO:0005750]; mitochondrion [GO:0005739]	aerobic respiration [GO:0009060]; mitochondrial electron transport, ubiquinol to cytochrome c [GO:0006122]
1413	YFL038C	P01123	YPT1	GTP-binding protein YPT1	23214				34946.8	1912.71	31063.5	4707.38	1.13623	0.18425	0.364086	0.432428	36264.3	35357.1	31712.5	36453.1	25078.9	37784	28773.8	32617.3	15.1463	15.1097	14.9528	15.1538	14.6142	15.2055	14.8125	14.9933	17376000000	16286000000	9315600000	10567000000	4110600000	6994300000	9032200000	6883500000	14	cis-Golgi network [GO:0005801]; cytoplasmic vesicle [GO:0031410]; cytosol [GO:0005829]; endomembrane system [GO:0012505]; endoplasmic reticulum membrane [GO:0005789]; Golgi membrane [GO:0000139]; Golgi stack [GO:0005795]; mitochondrion [GO:0005739]; phagophore assembly site [GO:0000407]; phagophore assembly site membrane [GO:0034045]	autophagosome assembly [GO:0000045]; COPII-coated vesicle budding [GO:0090114]; cytoplasm to vacuole transport by the Cvt pathway [GO:0032258]; early endosome to Golgi transport [GO:0034498]; endocytic recycling [GO:0032456]; endoplasmic reticulum to Golgi vesicle-mediated transport [GO:0006888]; Golgi vesicle budding [GO:0048194]; Golgi vesicle docking [GO:0048211]; intracellular protein transpo…	GTPase activity [GO:0003924]; GTP binding [GO:0005525]; SNARE binding [GO:0000149]
1321	YER103W	P22202	SSA4	Heat shock protein SSA4	69650				34943.4	2971.26	127892	19783	0.275493	-1.85991	3.75775	0.000174681	31113.4	33010.8	38215.8	37433.6	108790	153897	108621	140259	14.9252	15.0107	15.2219	15.192	16.7312	17.2316	16.7289	17.0977	36205000000	36927000000	27263000000	26353000000	43305000000	69186000000	82806000000	71886000000	34	cytoplasm [GO:0005737]; cytosol [GO:0005829]; nucleus [GO:0005634]; plasma membrane [GO:0005886]	cellular response to unfolded protein [GO:0034620]; chaperone cofactor-dependent protein refolding [GO:0051085]; protein folding [GO:0006457]; protein refolding [GO:0042026]; SRP-dependent cotranslational protein targeting to membrane, translocation [GO:0006616]; vesicle-mediated transport [GO:0016192]	ATPase activity [GO:0016887]; ATP binding [GO:0005524]; heat shock protein binding [GO:0031072]; misfolded protein binding [GO:0051787]; protein folding chaperone [GO:0044183]; unfolded protein binding [GO:0051082]
2688	YKL216W	P28272	URA1	Dihydroorotate dehydrogenase (fumarate)	34801				34660.5	1039.36	44350.1	3236.77	0.783277	-0.352406	1.1638	0.0685808	35455.7	35913.8	33536.3	33736.3	40114	47776.7	42316.2	47193.3	15.1137	15.1323	15.0334	15.042	15.2918	15.544	15.3689	15.5263	18202000000	17724000000	10555000000	10478000000	7044600000	9475800000	14232000000	10671000000	15	cytoplasm [GO:0005737]; extrinsic component of membrane [GO:0019898]	'de novo' pyrimidine nucleobase biosynthetic process [GO:0006207]; 'de novo' UMP biosynthetic process [GO:0044205]	dihydroorotate dehydrogenase (fumarate) activity [GO:1990663]; dihydroorotate dehydrogenase activity [GO:0004152]
1025	YDR341C	Q05506	YDR341C	Arginine--tRNA ligase, cytoplasmic	69524				34525	2142.88	26760.8	2264.64	1.29199	0.369591	1.13891	0.0726261	31397.4	34975.8	37412.6	34314.2	25282.6	25287.3	25807.3	30665.8	14.9384	15.0941	15.1912	15.0665	14.6259	14.6261	14.6555	14.9043	45132000000	48331000000	32970000000	29841000000	12432000000	14043000000	24303000000	19415000000	42	cytosol [GO:0005829]; mitochondrion [GO:0005739]	arginyl-tRNA aminoacylation [GO:0006420]; mitochondrial translation [GO:0032543]	arginine-tRNA ligase activity [GO:0004814]; ATP binding [GO:0005524]
3555	YNL052W	P00424	COX5A	Cytochrome c oxidase subunit 5A, mitochondrial	17140				34519.4	6006.52	13118.2	3472.57	2.69816	1.43198	2.25051	0.00561686	32563.7	28443.3	44506.7	32564.1	8154	11759.4	15342.9	17216.5	14.991	14.7958	15.4417	14.991	12.9933	13.5215	13.9053	14.0715	8915900000	7486500000	7470800000	5394100000	763710000	1243900000	2752100000	2076200000	8	integral component of membrane [GO:0016021]; mitochondrial inner membrane [GO:0005743]; mitochondrial intermembrane space [GO:0005758]; mitochondrial respiratory chain complex IV [GO:0005751]; mitochondrion [GO:0005739]	mitochondrial electron transport, cytochrome c to oxygen [GO:0006123]	cytochrome-c oxidase activity [GO:0004129]
427	YBR230C	P38325	OM14	Mitochondrial outer membrane protein OM14	14609				34514.7	7838.2	10300.8	2484.44	3.35142	1.74477	2.63206	0.00233313	39138.2	31027.1	23661.7	44231.8	7725.3	14135.5	10802.3	8540.1	15.2563	14.9212	14.5303	15.4328	12.9154	13.787	13.3991	13.06	5358000000	4083300000	1985900000	3663400000	361780000	747620000	968820000	514940000	4	integral component of mitochondrial outer membrane [GO:0031307]; mitochondrion [GO:0005739]	protein targeting to mitochondrion [GO:0006626]; ribosome localization [GO:0033750]	nascent polypeptide-associated complex binding [GO:1990593]
2682	YKL210W	P22515	UBA1	Ubiquitin-activating enzyme E1 1	114260				34417.4	5156.06	40748.6	6015.77	0.844575	-0.243703	0.424452	0.376312	31649	36795.2	41429.8	27795.6	32243.1	43311	38811.5	48628.7	14.9499	15.1672	15.3384	14.7626	14.9767	15.4024	15.2442	15.5695	59575000000	66583000000	47811000000	31654000000	20762000000	31497000000	47862000000	40317000000	55	cytoplasm [GO:0005737]; nucleus [GO:0005634]	cellular response to DNA damage stimulus [GO:0006974]; protein modification by small protein conjugation [GO:0032446]; protein ubiquitination [GO:0016567]; ubiquitin-dependent protein catabolic process [GO:0006511]	ATP binding [GO:0005524]; ubiquitin activating enzyme activity [GO:0004839]
2036	YHR138C	P38841	YHR138C	Uncharacterized protein YHR138C	12752				34282.1	3789.15	30248	6598.11	1.15705	0.210449	0.28838	0.514778	28798.2	35211.2	39398.6	33720.2	20035.7	33888.5	29350.4	37717.3	14.8137	15.1037	15.2659	15.0413	14.2903	15.0485	14.8411	15.2029	6899300000	8109400000	5786700000	4887400000	1642000000	3136600000	4606600000	3979900000	7		vacuole fusion, non-autophagic [GO:0042144]	endopeptidase inhibitor activity [GO:0004866]
2739	YKR066C	P00431	CCP1	Cytochrome c peroxidase, mitochondrial	40352				33864.1	3170.59	42032.1	5501.68	0.809401	-0.305074	0.702742	0.198271	37371.9	32093.4	29585.1	36405.9	33708.5	47160.4	40437.1	46822.5	15.1897	14.97	14.8526	15.1519	15.0408	15.5253	15.3034	15.5149	26860000000	22174000000	13036000000	15830000000	8287600000	13095000000	19040000000	14822000000	21	mitochondrial intermembrane space [GO:0005758]; mitochondrial matrix [GO:0005759]; mitochondrion [GO:0005739]	cellular response to oxidative stress [GO:0034599]; hydrogen peroxide catabolic process [GO:0042744]; response to reactive oxygen species [GO:0000302]	cytochrome-c peroxidase activity [GO:0004130]; heme binding [GO:0020037]; metal ion binding [GO:0046872]; peroxidase activity [GO:0004601]
1855	YGR248W	P53315	SOL4	6-phosphogluconolactonase 4	28447				33779.4	3637.83	65091	9296.31	0.521871	-0.938234	2.25614	0.00554442	31360.2	32664.6	31096.8	39995.8	50523.4	74191.1	63599.2	72050.4	14.9366	14.9954	14.9245	15.2876	15.6247	16.179	15.9567	16.1367	10733000000	10747000000	6524800000	8281400000	5915100000	9809800000	14260000000	10861000000	10	cytoplasm [GO:0005737]; cytosol [GO:0005829]; nucleus [GO:0005634]	carbohydrate metabolic process [GO:0005975]; pentose-phosphate shunt, oxidative branch [GO:0009051]	6-phosphogluconolactonase activity [GO:0017057]
3706	YNL244C	P32911	SUI1	Eukaryotic translation initiation factor eIF-1	12312				33770.3	3856.68	53777.2	6174.04	0.628259	-0.670569	1.72778	0.0187164	33957.3	33973.1	39022.7	28128.3	54574	57584.3	43514.5	59436.1	15.0514	15.0521	15.252	14.7797	15.7359	15.8134	15.4092	15.8591	6973100000	6706500000	4912700000	3494500000	3833600000	4568400000	5854000000	5375700000	6	eukaryotic 43S preinitiation complex [GO:0016282]; multi-eIF complex [GO:0043614]	formation of translation preinitiation complex [GO:0001731]; maintenance of translational fidelity [GO:1990145]; regulation of translational fidelity [GO:0006450]	ribosomal small subunit binding [GO:0043024]; RNA binding [GO:0003723]; translation initiation factor activity [GO:0003743]; translation initiation factor binding [GO:0031369]
1845	YGR236C	P50088	SPG1	Stationary phase gene 1 protein	10545				33723.1	10220.7	269.5	22.7	117.843	6.88073	3.78972	0.000162287	16316.8	40926.4	41162.4	36486.6	246.8			292.2	13.9941	15.3207	15.329	15.1551	7.9472			8.19081	2792200000	6732600000	4318400000	3777400000	14450000	0	0	22027000	5	endoplasmic reticulum [GO:0005783]; integral component of membrane [GO:0016021]; mitochondrial membrane [GO:0031966]; mitochondrion [GO:0005739]
1213	YEL047C	P32614	FRD1	Fumarate reductase 1	50843				33713.5	2686.6	40574.9	5704.83	0.83717	-0.256407	0.557488	0.27702	32092.4	32513.3	31897.4	38350.8	42956.5	47419.7	31772.8	40150.8	14.9699	14.9887	14.9612	15.227	15.3906	15.5332	14.9555	15.2931	27459000000	26743000000	16732000000	19852000000	12573000000	15675000000	17810000000	15131000000	25	cytosol [GO:0005829]; mitochondrion [GO:0005739]; plasma membrane [GO:0005886]	cellular response to anoxia [GO:0071454]	fumarate reductase (NADH) activity [GO:0016156]; succinate dehydrogenase activity [GO:0000104]
608	YDL029W	P32381	ARP2	Actin-related protein 2	44073				33560.8	4564.34	37852.3	6787.33	0.892211	-0.164544	0.234878	0.582267	33922.7	37503.1	26005.1	36812.2	29347.9	42692.9	33288.7	46079.6	15.05	15.1947	14.6665	15.1679	14.841	15.3817	15.0227	15.4918	20898000000	22210000000	9821600000	13720000000	6184700000	10161000000	13435000000	12503000000	18	actin cortical patch [GO:0030479]; Arp2/3 protein complex [GO:0005885]	actin cortical patch organization [GO:0044396]; Arp2/3 complex-mediated actin nucleation [GO:0034314]; ascospore wall assembly [GO:0030476]; cytoplasm to vacuole transport by the Cvt pathway [GO:0032258]; establishment of mitochondrion localization [GO:0051654]; mitochondrion inheritance [GO:0000001]	actin binding [GO:0003779]; ATPase activity [GO:0016887]; ATP binding [GO:0005524]
2339	YJL136C	Q3E754	RPS21B	Small ribosomal subunit protein eS21B	9759.7				33207.6	4194.17	50890.6	15293.9	0.67466	-0.567768	0.897834	0.126522	35096.8	31038.5	27777.5	38917.6	35602.1	75843.8	42026.3	50090.1	15.0991	14.9218	14.7616	15.2481	15.1197	16.2107	15.359	15.6122	7207100000	6127200000	3497000000	4834900000	2500900000	6017000000	5653800000	4530400000	6	cytosol [GO:0005829]; cytosolic small ribosomal subunit [GO:0022627]	cytoplasmic translation [GO:0002181]; endonucleolytic cleavage in ITS1 to separate SSU-rRNA from 5.8S rRNA and LSU-rRNA from tricistronic rRNA transcript (SSU-rRNA, 5.8S rRNA, LSU-rRNA) [GO:0000447]; endonucleolytic cleavage to generate mature 3'-end of SSU-rRNA from (SSU-rRNA, 5.8S rRNA, LSU-rRNA) [GO:0000461]; translational termination [GO:0006415]	structural constituent of ribosome [GO:0003735]
2038	YNL162W;YHR141C	P0CX27	RPL42A	Large ribosomal subunit protein eL42A	12211				33197	27742.6	13282.6	6033.01	1.99305	0.994981	0.47558	0.334519	9814.5	12393.7	31595	78984.7	22246.4	13530.4	5304	12049.8	13.2607	13.5973	14.9474	16.2693	14.4413	13.7239	12.3729	13.5567	1007700000	1223300000	1988800000	4906300000	781360000	536710000	356770000	544920000	3	cytosol [GO:0005829]; cytosolic large ribosomal subunit [GO:0022625]	cytoplasmic translation [GO:0002181]; response to antibiotic [GO:0046677]; response to cycloheximide [GO:0046898]; translational termination [GO:0006415]	structural constituent of ribosome [GO:0003735]
3685	YNL220W	P80210	ADE12	Adenylosuccinate synthetase	48279				33139.7	2926.21	22079.8	1153.37	1.49713	0.582203	1.85929	0.0138265	29425.7	32204	33370.2	37558.8	21774.8	20814.6	21770.7	23959.1	14.8448	14.975	15.0263	15.1969	14.4104	14.3453	14.4101	14.5483	22156000000	23310000000	15404000000	17109000000	5608500000	6054800000	10739000000	7945600000	22	cytoplasm [GO:0005737]	'de novo' AMP biosynthetic process [GO:0044208]; IMP metabolic process [GO:0046040]; purine nucleotide biosynthetic process [GO:0006164]	adenylosuccinate synthase activity [GO:0004019]; DNA replication origin binding [GO:0003688]; GTP binding [GO:0005525]; magnesium ion binding [GO:0000287]
4092	YOR210W	P22139	RPB10	DNA-directed RNA polymerases I, II, and III subunit RPABC5	8277.6				33083.6	10068.3	30256.5	5147.19	1.05821	0.0816322	0.0714019	0.848395	33187.8	29783.3	48636.4	20726.9	26140.2	38854.7	26425.3	29606	15.0184	14.8622	15.5697	14.3392	14.674	15.2458	14.6896	14.8536	2271700000	1959800000	2041000000	858330000	612080000	1027500000	1185000000	892570000	2	nucleoplasm [GO:0005654]; RNA polymerase I complex [GO:0005736]; RNA polymerase II, core complex [GO:0005665]; RNA polymerase III complex [GO:0005666]	ribosome biogenesis [GO:0042254]; termination of RNA polymerase III transcription [GO:0006386]; transcription, RNA-templated [GO:0001172]; transcription by RNA polymerase I [GO:0006360]; transcription by RNA polymerase II [GO:0006366]; transcription by RNA polymerase III [GO:0006383]; tRNA transcription by RNA polymerase III [GO:0042797]	DNA binding [GO:0003677]; RNA polymerase I activity [GO:0001054]; zinc ion binding [GO:0008270]
2961	YLR208W	Q04491	SEC13	Protein transport protein SEC13	33043				32961.9	4309	32082.5	4921.5	1.03018	0.0428991	0.0539102	0.883262	38122.4	33085.1	34422.8	26217.3	28647.4	26225.3	34778.9	38678.5	15.2184	15.0139	15.0711	14.6782	14.8061	14.6787	15.0859	15.2392	19571000000	16328000000	10834000000	8142700000	5030900000	5201400000	11697000000	8745700000	15	cell periphery [GO:0071944]; COPII vesicle coat [GO:0030127]; endoplasmic reticulum membrane [GO:0005789]; nuclear pore outer ring [GO:0031080]; Seh1-associated complex [GO:0035859]; vacuolar membrane [GO:0005774]	COPII-coated vesicle budding [GO:0090114]; mRNA transport [GO:0051028]; nuclear pore localization [GO:0051664]; positive regulation of GTPase activity [GO:0043547]; positive regulation of TORC1 signaling [GO:1904263]; positive regulation of TOR signaling [GO:0032008]; positive regulation of transcription, DNA-templated [GO:0045893]; protein exit from endoplasmic reticulum [GO:0032527]; protein im…	structural molecule activity [GO:0005198]
1389	YFL005W	P07560	SEC4	Ras-related protein SEC4	23505				32948.9	780.127	30617.8	1614.7	1.07729	0.107402	0.271753	0.534868	33440.6	32956	31682.6	33716.4	30141.5	33280.2	28922.9	30126.8	15.0293	15.0083	14.9514	15.0412	14.8795	15.0224	14.8199	14.8788	16023000000	15180000000	9306800000	9773700000	4940400000	6160600000	9079000000	6357900000	14	cellular bud neck [GO:0005935]; endoplasmic reticulum [GO:0005783]; endosome [GO:0005768]; incipient cellular bud site [GO:0000131]; mating projection tip [GO:0043332]; mitochondrial outer membrane [GO:0005741]; mitochondrion [GO:0005739]; plasma membrane [GO:0005886]; transport vesicle [GO:0030133]; transport vesicle membrane [GO:0030658]; vesicle [GO:0031982]	ascospore-type prospore assembly [GO:0031321]; autophagy [GO:0006914]; exocytosis [GO:0006887]; Golgi to plasma membrane transport [GO:0006893]; membrane addition at site of cytokinesis [GO:0007107]; protein localization to plasma membrane [GO:0072659]; protein secretion [GO:0009306]; regulation of exocytosis [GO:0017157]; vesicle docking involved in exocytosis [GO:0006904]; vesicle fusion [GO:00…	GTPase activity [GO:0003924]; GTP binding [GO:0005525]
3069	YLR359W	Q05911	ADE13	Adenylosuccinate lyase	54510				32948.5	2313.74	33145.2	4281.41	0.999179	-0.00118467	0.00209829	0.99518	33182.5	33700.4	35642.1	29269.1	30499.9	40520.6	31388.3	30171.8	15.0181	15.0405	15.1213	14.8371	14.8965	15.3064	14.9379	14.8809	30663000000	29937000000	20192000000	16363000000	9641200000	14466000000	19002000000	12280000000	27	cytosol [GO:0005829]	'de novo' AMP biosynthetic process [GO:0044208]; 'de novo' IMP biosynthetic process [GO:0006189]; purine nucleotide biosynthetic process [GO:0006164]	(S)-2-(5-amino-1-(5-phospho-D-ribosyl)imidazole-4-carboxamido)succinate AMP-lyase (fumarate-forming) activity [GO:0070626]; N6-(1,2-dicarboxyethyl)AMP AMP-lyase (fumarate-forming) activity [GO:0004018]
3701	YNL239W	Q01532	LAP3	Cysteine proteinase 1, mitochondrial	52088				32876.2	5257.63	29601.5	2801.72	1.10188	0.139971	0.236976	0.579461	41199.2	33236	27217.1	29852.4	28705.4	34172.9	26550.6	28977.2	15.3303	15.0205	14.7322	14.8656	14.809	15.0606	14.6965	14.8226	36661000000	28431000000	14848000000	16071000000	8737900000	11748000000	15478000000	11357000000	26	cytoplasm [GO:0005737]; mitochondrion [GO:0005739]	homocysteine catabolic process [GO:0043418]; negative regulation of transcription by RNA polymerase II [GO:0000122]; response to antibiotic [GO:0046677]; response to toxic substance [GO:0009636]	cysteine-type endopeptidase activity [GO:0004197]; cysteine-type peptidase activity [GO:0008234]; double-stranded DNA binding [GO:0003690]; mRNA binding [GO:0003729]; RNA polymerase II cis-regulatory region sequence-specific DNA binding [GO:0000978]; single-stranded DNA binding [GO:0003697]
3785	YNR016C	Q00955	ACC1	Acetyl-CoA carboxylase	250350				32508.2	2704.31	42609.7	3393.51	0.762747	-0.390723	1.14311	0.0719261	35096.7	34654.2	31976.8	28305.2	36896.9	43558.4	44223.9	45759.6	15.099	15.0807	14.9647	14.7888	15.1712	15.4107	15.4325	15.4818	152550000000	144800000000	85210000000	74432000000	54861000000	73145000000	125930000000	87603000000	127	acetyl-CoA carboxylase complex [GO:0009317]; cytosol [GO:0005829]; endoplasmic reticulum membrane [GO:0005789]; mitochondrion [GO:0005739]	acetyl-CoA biosynthetic process [GO:0006085]; long-chain fatty acid biosynthetic process [GO:0042759]; malonyl-CoA biosynthetic process [GO:2001295]; protein import into nucleus [GO:0006606]	acetyl-CoA binding [GO:1905502]; acetyl-CoA carboxylase activity [GO:0003989]; ATP binding [GO:0005524]; biotin carboxylase activity [GO:0004075]; carboxyl- or carbamoyltransferase activity [GO:0016743]; identical protein binding [GO:0042802]; metal ion binding [GO:0046872]; protein homodimerization activity [GO:0042803]
1886	YGR285C	P32527	ZUO1	Zuotin	49019				32494.1	4111.04	39775.9	4357.04	0.815613	-0.294043	0.677495	0.210138	29814.6	32558.3	39140.2	28463.2	42865.2	45222.7	35889.4	35126.3	14.8637	14.9907	15.2564	14.7968	15.3875	15.4648	15.1313	15.1003	20408000000	21424000000	16425000000	11787000000	10037000000	11959000000	16094000000	10590000000	20	cytoplasm [GO:0005737]; mitochondrion [GO:0005739]; nucleolus [GO:0005730]; polysome [GO:0005844]; ribosome [GO:0005840]	'de novo' cotranslational protein folding [GO:0051083]; cellular response to cycloheximide [GO:0071409]; negative regulation of cell death [GO:0060548]; positive regulation of transcription from RNA polymerase II promoter in response to stress [GO:0036003]; regulation of translational fidelity [GO:0006450]; ribosomal subunit export from nucleus [GO:0000054]; rRNA processing [GO:0006364]; translat…	DNA binding [GO:0003677]; Hsp70 protein binding [GO:0030544]; ribosome binding [GO:0043022]
1731	YGR088W	P06115	CTT1	Catalase T	64583				32089.3	5036.06	87641.4	11539.7	0.36461	-1.45557	3.01955	0.00095599	25736.3	35149.8	28924.1	38547	75780.8	105868	80013.5	88903.3	14.6515	15.1012	14.82	15.2343	16.2095	16.6919	16.288	16.4399	24663000000	32381000000	16993000000	22348000000	24842000000	39195000000	50233000000	37524000000	28	cytoplasm [GO:0005737]; mitochondrion [GO:0005739]; peroxisome [GO:0005777]	hydrogen peroxide catabolic process [GO:0042744]; response to hydrogen peroxide [GO:0042542]; response to reactive oxygen species [GO:0000302]	catalase activity [GO:0004096]; heme binding [GO:0020037]; metal ion binding [GO:0046872]
3884	YOL077W-A	P81451	ATP19	ATP synthase subunit K, mitochondrial	7533.7				31787.2	7914.55	11602.9	4593.05	2.86041	1.51622	1.7404	0.0181802	40879.6	35471	31428.2	19369.9	18181.3	13597.2	7755.4	6877.6	15.3191	15.1144	14.9398	14.2415	14.1502	13.731	12.921	12.7477	4197300000	3501100000	1978300000	1203200000	638580000	539360000	521670000	311020000	3	integral component of membrane [GO:0016021]; mitochondrial proton-transporting ATP synthase complex, coupling factor F(o) [GO:0000276]; mitochondrion [GO:0005739]	ATP synthesis coupled proton transport [GO:0015986]; protein-containing complex assembly [GO:0065003]
1924	YHR005C-A	P87108	TIM10	Mitochondrial import inner membrane translocase subunit TIM10	10305				31390.7	4704.92	20091.3	3633.47	1.57009	0.65085	1.37572	0.0420995	31992.6	28986.9	38647	25936.3	18040.7	25684.9	15970.5	20669.2	14.9655	14.8231	15.2381	14.6627	14.139	14.6486	13.9631	14.3352	7664600000	6675900000	5676300000	3759200000	1478500000	2377300000	2506600000	2181000000	7	mitochondrial inner membrane [GO:0005743]; mitochondrial intermembrane space [GO:0005758]; mitochondrial intermembrane space protein transporter complex [GO:0042719]; mitochondrion [GO:0005739]	protein insertion into mitochondrial inner membrane [GO:0045039]	metal ion binding [GO:0046872]; protein transporter activity [GO:0140318]; unfolded protein binding [GO:0051082]
165	YAR015W	P27616	ADE1	Phosphoribosylaminoimidazole-succinocarboxamide synthase	34603				31381	4581	19623.7	2453.83	1.59421	0.672845	1.60058	0.0250855	24830.4	31799.2	37767.9	31126.7	16626.7	21113	17953.8	22801.2	14.5998	14.9567	15.2049	14.9259	14.0212	14.3658	14.132	14.4768	18696000000	23017000000	17434000000	14179000000	4282500000	6141600000	8856200000	7561600000	22	cytoplasm [GO:0005737]; nucleus [GO:0005634]	'de novo' IMP biosynthetic process [GO:0006189]; purine nucleotide biosynthetic process [GO:0006164]	ATP binding [GO:0005524]; phosphoribosylaminoimidazolesuccinocarboxamide synthase activity [GO:0004639]
1941	YHR025W	P17423	THR1	Homoserine kinase	38712				30865.1	3452.61	28452.3	766.89	1.07793	0.108259	0.216757	0.607076	34325.9	32823.7	25224.2	31086.5	28769.2	27965.3	27537.3	29537.5	15.067	15.0025	14.6225	14.924	14.8122	14.7714	14.7491	14.8503	17622000000	16199000000	7938900000	9655000000	5052300000	5546500000	9261500000	6678800000	15		homoserine metabolic process [GO:0009092]; threonine biosynthetic process [GO:0009088]	ATP binding [GO:0005524]; homoserine kinase activity [GO:0004413]
934	YDR214W	Q12449	AHA1	Hsp90 co-chaperone AHA1	39435				30758.4	1894.8	25048.4	2308.24	1.23103	0.299871	0.848249	0.141824	32630.2	32523.6	28189.1	29690.6	21508.8	24480.8	26988.1	27216	14.9939	14.9892	14.7828	14.8577	14.3926	14.5794	14.72	14.7322	18985000000	18191000000	10055000000	10451000000	4280900000	5502800000	10287000000	6974400000	17	cytoplasm [GO:0005737]; cytosol [GO:0005829]	cellular response to heat [GO:0034605]; positive regulation of ATPase activity [GO:0032781]; protein folding [GO:0006457]	ATPase activator activity [GO:0001671]; chaperone binding [GO:0051087]; Hsp90 protein binding [GO:0051879]
2400	YJR009C	P00358	TDH2	Glyceraldehyde-3-phosphate dehydrogenase 2	35846				30728.6	3821.43	52999.8	9959.13	0.584324	-0.775159	1.72196	0.0189689	25211.2	29137.4	33988.3	34577.5	45675.3	70036.7	49826.8	46460.3	14.6218	14.8306	15.0528	15.0775	15.4791	16.0958	15.6046	15.5037	17257000000	19173000000	14263000000	14319000000	10695000000	18521000000	22344000000	14007000000	20	cytoplasm [GO:0005737]; cytosol [GO:0005829]; fungal-type cell wall [GO:0009277]; lipid droplet [GO:0005811]; mitochondrion [GO:0005739]; nucleus [GO:0005634]; plasma membrane [GO:0005886]	apoptotic process [GO:0006915]; gluconeogenesis [GO:0006094]; glycolytic process [GO:0006096]; reactive oxygen species metabolic process [GO:0072593]	glyceraldehyde-3-phosphate dehydrogenase (NAD+) (phosphorylating) activity [GO:0004365]; melatonin binding [GO:1904408]; NAD binding [GO:0051287]; NADP binding [GO:0050661]; promoter-specific chromatin binding [GO:1990841]
483	YCL009C	P25605	ILV6	Acetolactate synthase small subunit, mitochondrial	33986				30720.6	1783.21	20255.8	4987.11	1.56222	0.643597	1.23111	0.0587337	33420.5	29995.3	28517.9	30948.6	16661.7	23540.6	26563.9	14257	15.0284	14.8724	14.7996	14.9176	14.0242	14.5229	14.6972	13.7994	18301000000	15790000000	9573900000	10253000000	3121100000	4980200000	9529700000	3438600000	16	acetolactate synthase complex [GO:0005948]; mitochondrial nucleoid [GO:0042645]; mitochondrion [GO:0005739]	branched-chain amino acid biosynthetic process [GO:0009082]; isoleucine biosynthetic process [GO:0009097]; valine biosynthetic process [GO:0009099]	acetolactate synthase regulator activity [GO:1990610]; enzyme regulator activity [GO:0030234]
646	YDL081C	P05318	RPP1A	Large ribosomal subunit protein P1A	10908				30574.9	7215.2	48166.1	14779.5	0.655496	-0.60934	0.66684	0.215358	37927.8	24545.6	22266.4	37559.7	24283.3	63901.3	48881.3	55598.4	15.211	14.5832	14.4426	15.1969	14.5677	15.9636	15.577	15.7628	5192300000	3230300000	1868800000	3110800000	1137200000	3379700000	4384000000	3352400000	4	cytosolic large ribosomal subunit [GO:0022625]	cytoplasmic translation [GO:0002181]; positive regulation of protein kinase activity [GO:0045860]; translational elongation [GO:0006414]	protein kinase activator activity [GO:0030295]; ribonucleoprotein complex binding [GO:0043021]; structural constituent of ribosome [GO:0003735]
3954	YOR021C	Q12314	SFM1	Protein arginine N-methyltransferase SFM1	24743				30337.2	3488.53	21356.8	1551.64	1.41375	0.499527	1.39022	0.0407173	32251	32430.6	32371.2	24295.9	23873.9	21108.2	19648.1	20797.2	14.9771	14.9851	14.9824	14.5684	14.5431	14.3655	14.2621	14.3441	15453000000	14938000000	9509100000	7042900000	3913100000	3907400000	6167600000	4389000000	14	cytoplasm [GO:0005737]	peptidyl-arginine methylation [GO:0018216]	protein-arginine omega-N monomethyltransferase activity [GO:0035241]
2030	YHR128W	P18562	FUR1	Uracil phosphoribosyltransferase	24594				30299.8	7583.9	33064.1	9516.21	0.923626	-0.11462	0.0904756	0.811941	27853.6	34206.5	39761.5	19377.7	22247.4	45762.4	25711.7	38534.7	14.7656	15.062	15.2791	14.2421	14.4413	15.4819	14.6501	15.2339	13346000000	15756000000	11680000000	5617200000	3646500000	8471200000	8071000000	8132300000	14	cytoplasm [GO:0005737]	nucleoside metabolic process [GO:0009116]; pyrimidine-containing compound salvage [GO:0008655]; UMP salvage [GO:0044206]	GTP binding [GO:0005525]; uracil phosphoribosyltransferase activity [GO:0004845]
4393	YPL223C	Q08969	GRE1	Protein GRE1	19025				30061.7	6606.04	67540.1	3330.55	0.434218	-1.20351	2.40832	0.00390556	26869.8	37556.8	20876.8	34943.5	63662.9	72409.9	68645.3	65442.2	14.7137	15.1968	14.3496	15.0927	15.9582	16.1439	16.0669	15.9979	6437300000	8649600000	3066300000	5064700000	5217400000	6702000000	10774000000	6905400000	7	cytoplasm [GO:0005737]
344	YBR117C	P33315	TKL2	Transketolase 2	75028				29749.7	2486.4	74277.3	9274.62	0.40221	-1.31398	3.15679	0.000696961	30623	32511.3	25726.2	30138.3	64305.2	83716.7	65729.2	83358	14.9023	14.9887	14.651	14.8793	15.9726	16.3532	16.0042	16.347	30394000000	31020000000	15654000000	18097000000	21833000000	32101000000	42739000000	36440000000	29	cytoplasm [GO:0005737]; cytosol [GO:0005829]; nucleus [GO:0005634]	pentose-phosphate shunt [GO:0006098]	metal ion binding [GO:0046872]; transketolase activity [GO:0004802]
156	YAL060W	P39714	BDH1	(R,R)-butanediol dehydrogenase	41582				29663.3	1024.55	18593.2	2861.42	1.61592	0.692359	1.76042	0.0173613	29841.2	28051.9	30901.1	29859.2	13776.8	21140.8	20222.1	19233.2	14.865	14.7758	14.9154	14.8659	13.75	14.3677	14.3036	14.2313	16341000000	14767000000	10374000000	9892100000	2580700000	4472500000	7254600000	4638800000	16	cytoplasm [GO:0005737]	alcohol metabolic process [GO:0006066]; butanediol biosynthetic process [GO:0034079]	(R,R)-butanediol dehydrogenase activity [GO:0000721]; zinc ion binding [GO:0008270]
1654	YGL242C	P53066	ANK1	Ankyrin repeat-containing protein YGL242C	20073				29521.8	639.52	38326.9	7346.05	0.783099	-0.352734	0.794515	0.160504	30511.2	28727.3	29482.7	29366	36990.5	50637.2	31763.9	33916.1	14.8971	14.8101	14.8476	14.8419	15.1749	15.6279	14.9551	15.0497	7309700000	6616100000	4330300000	4256300000	3031500000	4686800000	4985400000	3578800000	7
2476	YJR109C	P03965	CPA2	Carbamoyl phosphate synthase arginine-specific large chain	123910				29496.3	5210.17	18236.2	2272.4	1.60534	0.682882	1.52017	0.030188	24090.9	36785	25057.1	32052.4	15026.9	18237.3	18226.4	21454.2	14.5562	15.1668	14.6129	14.9681	13.8753	14.1546	14.1537	14.389	46997000000	68985000000	29968000000	37829000000	10028000000	13745000000	23294000000	18434000000	57	carbamoyl-phosphate synthase complex [GO:0005951]; cytoplasm [GO:0005737]; cytosol [GO:0005829]	'de novo' pyrimidine nucleobase biosynthetic process [GO:0006207]; arginine biosynthetic process [GO:0006526]; citrulline biosynthetic process [GO:0019240]; nitrogen compound metabolic process [GO:0006807]; UTP biosynthetic process [GO:0006228]	aspartate carbamoyltransferase activity [GO:0004070]; ATP binding [GO:0005524]; carbamoyl-phosphate synthase (glutamine-hydrolyzing) activity [GO:0004088]; dihydroorotase activity [GO:0004151]; metal ion binding [GO:0046872]
2163	YIL094C	P40495	LYS12	Homoisocitrate dehydrogenase, mitochondrial	40068				29462.4	2040.2	63494.2	4624.87	0.464185	-1.10723	3.12249	0.000754244	28598.3	31545	26526.8	31179.4	66957	66457.7	55583.4	64978.7	14.8036	14.9451	14.6952	14.9283	16.0309	16.0201	15.7624	15.9877	21533000000	22833000000	12245000000	14203000000	17246000000	19332000000	27418000000	21549000000	22	mitochondrion [GO:0005739]	lysine biosynthetic process [GO:0009085]; lysine biosynthetic process via aminoadipic acid [GO:0019878]	homoisocitrate dehydrogenase activity [GO:0047046]; magnesium ion binding [GO:0000287]; NAD binding [GO:0051287]
4409	YPL240C	P02829	HSP82	ATP-dependent molecular chaperone HSP82	81405				29376.2	2271.94	42420.4	1205.85	0.690737	-0.533791	1.80402	0.015703	26667.6	32683.9	28030.3	30123.2	40664.3	42625.7	44058.3	42333.3	14.7028	14.9963	14.7747	14.8786	15.3115	15.3794	15.4271	15.3695	32857000000	38712000000	21173000000	22454000000	17139000000	20290000000	35563000000	22973000000	36	cytoplasm [GO:0005737]; cytosol [GO:0005829]; nucleus [GO:0005634]; perinuclear region of cytoplasm [GO:0048471]; plasma membrane [GO:0005886]; protein-containing complex [GO:0032991]	'de novo' protein folding [GO:0006458]; box C/D snoRNP assembly [GO:0000492]; cellular response to heat [GO:0034605]; positive regulation of telomere maintenance via telomerase [GO:0032212]; proteasome assembly [GO:0043248]; protein folding [GO:0006457]; protein maturation [GO:0051604]; protein refolding [GO:0042026]; protein stabilization [GO:0050821]; protein targeting to mitochondrion [GO:0006…	ATPase activity [GO:0016887]; ATP binding [GO:0005524]; identical protein binding [GO:0042802]; unfolded protein binding [GO:0051082]
3703	YNL241C	P11412	ZWF1	Glucose-6-phosphate 1-dehydrogenase	57521				29305.3	2285.55	58027.9	6492.44	0.50658	-0.981139	2.66585	0.00215851	26742.5	30111.8	32646.6	27720.3	53530	67961.7	51131.4	59488.7	14.7068	14.878	14.9946	14.7587	15.7081	16.0524	15.6419	15.8603	28373000000	30712000000	21235000000	17793000000	19428000000	27857000000	35540000000	27799000000	31	cytoplasm [GO:0005737]	glucose metabolic process [GO:0006006]; NADPH regeneration [GO:0006740]; pentose-phosphate shunt, oxidative branch [GO:0009051]; response to hydrogen peroxide [GO:0042542]	glucose-6-phosphate dehydrogenase activity [GO:0004345]; NADP binding [GO:0050661]
3025	YLR295C	Q12349	ATP14	ATP synthase subunit H, mitochondrial	14128				29180.4	4422.99	21673.7	877.733	1.33093	0.412429	1.02007	0.095484	32824.8	22434.3	28024.9	33437.7	21708	22690.8	20283.9	22012	15.0025	14.4534	14.7744	15.0292	14.4059	14.4698	14.308	14.426	8987400000	5904900000	4704200000	5538800000	2033200000	2400200000	3638400000	2654500000	8	mitochondrial proton-transporting ATP synthase complex, coupling factor F(o) [GO:0000276]; mitochondrion [GO:0005739]	ATP synthesis coupled proton transport [GO:0015986]; cristae formation [GO:0042407]; mitochondrial proton-transporting ATP synthase complex assembly [GO:0033615]
1858	YGR253C	P32379	PUP2	Proteasome subunit alpha type-5	28617				28963.1	1747.24	45043.1	2985.55	0.643227	-0.636599	2.09212	0.00808876	29951.1	27752.1	31281.9	26867.4	45873.6	49565.4	42060.7	42672.8	14.8703	14.7603	14.933	14.7136	15.4854	15.597	15.3602	15.381	14351000000	12783000000	9189100000	7788300000	7519000000	9175200000	13203000000	9005600000	14	cytoplasm [GO:0005737]; nuclear outer membrane-endoplasmic reticulum membrane network [GO:0042175]; nucleus [GO:0005634]; proteasome core complex [GO:0005839]; proteasome core complex, alpha-subunit complex [GO:0019773]; proteasome storage granule [GO:0034515]	proteasomal ubiquitin-independent protein catabolic process [GO:0010499]; proteasome-mediated ubiquitin-dependent protein catabolic process [GO:0043161]	endopeptidase activity [GO:0004175]
473	YBR286W	P37302	APE3	Aminopeptidase Y	60137				28848	925.054	40266	4308.57	0.720327	-0.473276	1.45183	0.0353318	29269.6	28209.6	30142.5	27770.1	39155.3	45421.8	33869.8	42617.1	14.8371	14.7839	14.8795	14.7612	15.2569	15.4711	15.0477	15.3791	24042000000	22275000000	15179000000	13800000000	11002000000	14414000000	18226000000	15418000000	24	fungal-type vacuole [GO:0000324]	protein catabolic process in the vacuole [GO:0007039]	aminopeptidase activity [GO:0004177]; metal ion binding [GO:0046872]; metalloexopeptidase activity [GO:0008235]
3206	YML074C	P38911	FPR3	Peptidyl-prolyl cis-trans isomerase	46553				28842.3	6080.88	39748.3	5955.64	0.716481	-0.481	0.831046	0.147555	27296.7	31572.3	19962.7	36537.7	32401.9	47376.2	35755	43460.1	14.7364	14.9464	14.285	15.1571	14.9838	15.5319	15.1259	15.4074	7473800000	8310100000	3350900000	6052300000	3034800000	5011400000	6413500000	5241000000	8	nucleolus [GO:0005730]	meiotic recombination checkpoint [GO:0051598]; nucleosome assembly [GO:0006334]	macrolide binding [GO:0005527]; peptidyl-prolyl cis-trans isomerase activity [GO:0003755]
172	YBL001C	P35195	ECM15	UPF0045 protein ECM15	11518				28824.7	8723.16	33611.3	10473.3	0.861617	-0.214882	0.180296	0.660243	42922	27672.4	19148.6	25555.8	32252	50059.2	31193	20941.1	15.3894	14.7562	14.225	14.6414	14.9771	15.6113	14.9289	14.354	2938000000	1820900000	803560000	1058300000	755190000	1323800000	1398800000	631340000	2	cytoplasm [GO:0005737]; cytosol [GO:0005829]; nucleus [GO:0005634]
4550	YPR160W	P06738	GPH1	Glycogen phosphorylase	103270				28668.3	1368.96	37951.2	2264.87	0.755841	-0.403845	1.37594	0.0420789	26481	30248.6	29095.1	28848.4	35629.3	36229.5	38560.7	41385.1	14.6927	14.8846	14.8285	14.8162	15.1208	15.1449	15.2348	15.3368	47128000000	51751000000	31745000000	31061000000	21691000000	24910000000	44959000000	32440000000	52	cytoplasm [GO:0005737]	glycogen catabolic process [GO:0005980]	glycogen phosphorylase activity [GO:0008184]; linear malto-oligosaccharide phosphorylase activity [GO:0102250]; pyridoxal phosphate binding [GO:0030170]; SHG alpha-glucan phosphorylase activity [GO:0102499]
1737	YGR094W	P07806	VAS1	Valine--tRNA ligase, mitochondrial	125770				28637.9	1881.46	33045	2920.58	0.86812	-0.204034	0.51816	0.303277	25663.6	29005.7	30884.8	28997.5	31107.1	36563.9	29362.2	35146.9	14.6474	14.824	14.9146	14.8236	14.925	15.1581	14.8417	15.1011	55335000000	60122000000	40826000000	37826000000	22944000000	30458000000	41476000000	33378000000	63	cytoplasm [GO:0005737]; cytosol [GO:0005829]; mitochondrion [GO:0005739]	valyl-tRNA aminoacylation [GO:0006438]	aminoacyl-tRNA editing activity [GO:0002161]; ATP binding [GO:0005524]; valine-tRNA ligase activity [GO:0004832]
4023	YOR120W	P14065	GCY1	Glycerol 2-dehydrogenase (NADP(+))	35079				28576.2	4906.96	64200.6	10536.2	0.444384	-1.17012	2.31566	0.00483435	27178.8	30459.3	21599.2	35067.4	49519.9	79259.8	63095.9	64926.6	14.7302	14.8946	14.3987	15.0978	15.5957	16.2743	15.9453	15.9865	19534000000	21045000000	9517200000	15248000000	12175000000	22008000000	29709000000	20553000000	21	cytoplasm [GO:0005737]; cytosol [GO:0005829]; nucleus [GO:0005634]	arabinose catabolic process [GO:0019568]; cellular response to oxidative stress [GO:0034599]; D-xylose catabolic process [GO:0042843]; glycerol to glycerone phosphate metabolic process [GO:0061610]	alditol:NADP+ 1-oxidoreductase activity [GO:0004032]; aldo-keto reductase (NADP) activity [GO:0004033]; D-threo-aldose 1-dehydrogenase activity [GO:0047834]; glycerol 2-dehydrogenase (NADP+) activity [GO:0047953]; glycerol dehydrogenase [NAD(P)+] activity [GO:1990042]; mRNA binding [GO:0003729]; oxidoreductase activity [GO:0016491]
2597	YKL103C	P14904	APE1	Vacuolar aminopeptidase 1	57092				28419.7	2687.27	56187.9	7617.72	0.508175	-0.976602	2.42579	0.00375151	27994.4	31700.1	24358.9	29625.4	46539	65826.4	51391.2	60995	14.7729	14.9522	14.5722	14.8545	15.5062	16.0064	15.6492	15.8964	27785000000	30246000000	14822000000	17789000000	15801000000	25241000000	33416000000	26664000000	29	Cvt complex [GO:0034270]; cytoplasm [GO:0005737]; fungal-type vacuole [GO:0000324]	cytoplasm to vacuole transport by the Cvt pathway [GO:0032258]	identical protein binding [GO:0042802]; metalloaminopeptidase activity [GO:0070006]; zinc ion binding [GO:0008270]
1491	YGL026C	P00931	TRP5	Tryptophan synthase	76625				28212.1	3376.5	31863.8	1784.17	0.88051	-0.183588	0.410346	0.388735	23782.4	29199.5	26844.4	33022	28817.5	33067.6	33176.5	32393.7	14.5376	14.8337	14.7123	15.0111	14.8147	15.0131	15.0179	14.9834	31744000000	37467000000	21967000000	26666000000	13158000000	17052000000	29011000000	19044000000	39	cytoplasm [GO:0005737]; nucleus [GO:0005634]	tryptophan biosynthetic process [GO:0000162]	tryptophan synthase activity [GO:0004834]
523	YCR004C	P25349	YCP4	Flavoprotein-like protein YCP4	26350				28168.2	5356.84	25076.9	1918.38	1.10665	0.146198	0.228969	0.590243	25007.4	21906.6	36134.7	29624.1	24485.6	28198.5	22967.5	24656	14.6101	14.4191	15.1411	14.8545	14.5796	14.7833	14.4873	14.5897	13694000000	11532000000	12131000000	9814200000	4586700000	5965600000	8239500000	5946700000	16	cell periphery [GO:0071944]; cytoplasm [GO:0005737]; membrane raft [GO:0045121]; mitochondrion [GO:0005739]; plasma membrane [GO:0005886]		FMN binding [GO:0010181]; NAD(P)H dehydrogenase (quinone) activity [GO:0003955]
1398	YFL018C	P09624	LPD1	Dihydrolipoyl dehydrogenase, mitochondrial	54009				28148.5	3596.77	17156.3	3055.52	1.65371	0.725706	1.59405	0.0254653	33156.7	25958.8	29730.9	23747.8	13026.6	21648.7	17121.5	16828.5	15.017	14.6639	14.8597	14.5355	13.6692	14.402	14.0635	14.0386	31774000000	23914000000	17467000000	13768000000	4270300000	8014900000	10749000000	7102900000	28	glycine cleavage complex [GO:0005960]; mitochondrial nucleoid [GO:0042645]; mitochondrial oxoglutarate dehydrogenase complex [GO:0009353]; mitochondrial pyruvate dehydrogenase complex [GO:0005967]; mitochondrion [GO:0005739]; oxoglutarate dehydrogenase complex [GO:0045252]	2-oxoglutarate metabolic process [GO:0006103]; cell redox homeostasis [GO:0045454]; glycine catabolic process [GO:0006546]; hydrogen peroxide metabolic process [GO:0042743]; isoleucine catabolic process [GO:0006550]; leucine catabolic process [GO:0006552]; L-serine biosynthetic process [GO:0006564]; pyruvate metabolic process [GO:0006090]; valine catabolic process [GO:0006574]	dihydrolipoyl dehydrogenase activity [GO:0004148]; flavin adenine dinucleotide binding [GO:0050660]; glycine dehydrogenase (decarboxylating) activity [GO:0004375]; oxoglutarate dehydrogenase (succinyl-transferring) activity [GO:0004591]; pyruvate dehydrogenase activity [GO:0004738]
1256	YER024W	P40017	YAT2	Carnitine O-acetyltransferase YAT2	103330				28130.1	1613.88	429.525	90.9573	66.8146	6.06209	6.16435	6.84939e-07	29916.1	28231.8	28834.9	25537.5	349.1	564.8	343.7	460.5	14.8686	14.785	14.8155	14.6403	8.4475	9.1416	8.42501	8.84706	49146000000	44585000000	29041000000	25381000000	196190000	358460000	369900000	333230000	48	cytoplasm [GO:0005737]; cytosol [GO:0005829]	alcohol metabolic process [GO:0006066]; carnitine metabolic process [GO:0009437]; fatty acid metabolic process [GO:0006631]	carnitine O-acetyltransferase activity [GO:0004092]
3369	YMR145C	P40215	NDE1	External NADH-ubiquinone oxidoreductase 1, mitochondrial	62773				28102	2771.34	15630.4	1214.79	1.7944	0.843502	2.39544	0.00402312	30657.5	26754.5	30787.9	24208.3	14808.4	17101.7	14111.6	16499.7	14.904	14.7075	14.9101	14.5632	13.8541	14.0619	13.7846	14.0102	33576000000	28168000000	20672000000	16040000000	5547900000	7236000000	10125000000	7959000000	32	mitochondrial intermembrane space [GO:0005758]; mitochondrial membrane [GO:0031966]; mitochondrion [GO:0005739]	glycolytic fermentation to ethanol [GO:0019655]; NADH oxidation [GO:0006116]; regulation of apoptotic process [GO:0042981]	NADH dehydrogenase (quinone) activity [GO:0050136]; NADH dehydrogenase activity [GO:0003954]
1346	YER136W	P39958	GDI1	Rab GDP-dissociation inhibitor	51206				28089.2	3517.76	48986.9	8422.8	0.57703	-0.793281	1.78496	0.0164072	31004.6	26119.2	23334.4	31898.4	40876.3	61414.5	41621.2	52035.5	14.9202	14.6728	14.5102	14.9612	15.319	15.9063	15.345	15.6672	24406000000	19765000000	11261000000	15191000000	11007000000	18677000000	21464000000	18041000000	23	cytoplasm [GO:0005737]	positive regulation of GTPase activity [GO:0043547]; protein transport [GO:0015031]; small GTPase mediated signal transduction [GO:0007264]; vesicle-mediated transport [GO:0016192]	GTPase activator activity [GO:0005096]; Rab GDP-dissociation inhibitor activity [GO:0005093]
2391	YJL217W	P40893	REE1	Regulation of enolase protein 1	21966				28049.8	7001.51	9926.72	1314.66	2.77136	1.4706	2.6554	0.00221108	39690.9	27332	23032.6	22143.7	8327.9	10300.7	9222.5	11855.8	15.2765	14.7383	14.4914	14.4346	13.0237	13.3305	13.1709	13.5333	16301000000	10791000000	5799300000	5502000000	1170000000	1634400000	2481400000	2144600000	12	cytoplasm [GO:0005737]
1823	YGR205W	P42938	TDA10	Probable ATP-dependent kinase TDA10	33336				28014.2	2436.42	13785.9	557.599	2.02602	1.01865	2.98962	0.0010242	26211.2	30062.2	30743.9	25039.6	13308.9	14498.2	13177.8	14158.7	14.6779	14.8757	14.908	14.6119	13.7001	13.8236	13.6858	13.7894	11662000000	12858000000	8386000000	6740000000	2025600000	2492100000	3841100000	2774600000	13	cytoplasm [GO:0005737]; nucleus [GO:0005634]		ATP binding [GO:0005524]; glycerate kinase activity [GO:0008887]
578	YCR083W	P25372	TRX3	Thioredoxin-3, mitochondrial	14432				27870.3	1262.59	27386.2	6131.49	1.04708	0.0663662	0.0730608	0.845161	27980	25796.2	29110.3	28594.9	27087.7	32972	17493	31992.2	14.7721	14.6549	14.8292	14.8035	14.7254	15.009	14.0945	14.9654	8618500000	7638500000	5497200000	5328700000	2854200000	3923700000	3530000000	4340300000	9	mitochondrion [GO:0005739]	cellular response to oxidative stress [GO:0034599]	disulfide oxidoreductase activity [GO:0015036]
2628	YKL141W	P33421	SDH3	Succinate dehydrogenase [ubiquinone] cytochrome b subunit, mitochondrial	22068				27639.7	5225.21	6749.98	1836.79	4.1621	2.05731	2.93955	0.00114934	28105.8	30191.6	33128	19133.2	9342.9	5121.4	4916	7619.6	14.7786	14.8819	15.0158	14.2238	13.1897	12.3223	12.2633	12.8955	11543000000	11920000000	8341200000	4754000000	1312600000	812610000	1322700000	1378300000	12	integral component of membrane [GO:0016021]; mitochondrial respiratory chain complex II, succinate dehydrogenase complex (ubiquinone) [GO:0005749]; mitochondrion [GO:0005739]; TIM22 mitochondrial import inner membrane insertion complex [GO:0042721]	cellular respiration [GO:0045333]; mitochondrial electron transport, succinate to ubiquinone [GO:0006121]; protein insertion into mitochondrial inner membrane [GO:0045039]; tricarboxylic acid cycle [GO:0006099]	electron transfer activity [GO:0009055]; metal ion binding [GO:0046872]; quinone binding [GO:0048038]; succinate dehydrogenase activity [GO:0000104]
3251	YML126C	P54839	ERG13	Hydroxymethylglutaryl-CoA synthase	55013				27601.3	925.823	49460.4	5814.02	0.561318	-0.833109	2.44138	0.00361922	28800.1	27438.7	27928.4	26238.2	45044.1	59459.9	46924.2	46413.2	14.8138	14.7439	14.7694	14.6794	15.4591	15.8596	15.518	15.5022	24642000000	22569000000	14650000000	13582000000	13184000000	19655000000	26303000000	17491000000	25	nucleus [GO:0005634]	acetyl-CoA metabolic process [GO:0006084]; ergosterol biosynthetic process [GO:0006696]; farnesyl diphosphate biosynthetic process, mevalonate pathway [GO:0010142]	hydroxymethylglutaryl-CoA synthase activity [GO:0004421]
1139	YDR487C	Q99258	RIB3	3,4-dihydroxy-2-butanone 4-phosphate synthase	22567				27596.8	1273.47	23970.6	4789.25	1.17064	0.227303	0.429875	0.371642	26275.8	26436.4	28440	29235.2	21126.6	32210.6	22048.5	20496.8	14.6814	14.6902	14.7956	14.8354	14.3668	14.9752	14.4284	14.3231	12590000000	12177000000	8354300000	8474700000	3462800000	5962600000	6921100000	4325600000	14	cytosol [GO:0005829]; mitochondrial intermembrane space [GO:0005758]; nucleus [GO:0005634]	aerobic respiration [GO:0009060]; riboflavin biosynthetic process [GO:0009231]	3,4-dihydroxy-2-butanone-4-phosphate synthase activity [GO:0008686]; metal ion binding [GO:0046872]
598	YDL014W	P15646	NOP1	rRNA 2'-O-methyltransferase fibrillarin	34465				27426.4	3019.74	26119.2	2092.44	1.04644	0.0654882	0.107485	0.780756	28292.6	28420.5	30558.6	22433.8	24608.9	26041.6	29555.7	24270.8	14.7881	14.7946	14.8993	14.4534	14.5869	14.6685	14.8511	14.5669	15493000000	14961000000	10259000000	7432100000	4609800000	5509300000	10603000000	5853800000	16	90S preribosome [GO:0030686]; box C/D RNP complex [GO:0031428]; Cajal body [GO:0015030]; nucleolus [GO:0005730]; nucleoplasm [GO:0005654]; small-subunit processome [GO:0032040]	box C/D RNA 3'-end processing [GO:0000494]; histone glutamine methylation [GO:1990258]; regulation of transcription by RNA polymerase I [GO:0006356]; rRNA 2'-O-methylation [GO:0000451]; rRNA methylation [GO:0031167]; rRNA processing [GO:0006364]; sno(s)RNA processing [GO:0043144]	histone-glutamine methyltransferase activity [GO:1990259]; O-methyltransferase activity [GO:0008171]; RNA binding [GO:0003723]; rRNA methyltransferase activity [GO:0008649]
3936	YOL154W	Q12512	ZPS1	Protein ZPS1	27567				27423.3	6774.73	104037	15348.2	0.25871	-1.95059	3.15679	0.000696961	37539.3	21473.2	29651.5	21029.1	93914.9	125772	85983.3	110476	15.1961	14.3902	14.8558	14.3601	16.5191	16.9405	16.3918	16.7534	11563000000	6358400000	5599400000	3918800000	9895700000	14967000000	17351000000	14988000000	9	cell periphery [GO:0071944]; cell surface [GO:0009986]; extracellular region [GO:0005576]; fungal-type cell wall [GO:0009277]; fungal-type vacuole [GO:0000324]		integrin binding [GO:0005178]; metallopeptidase activity [GO:0008237]; zinc ion binding [GO:0008270]
4441	YPR016C	Q12522	TIF6	Eukaryotic translation initiation factor 6	26457				27234.4	2392.55	21487.9	4406.19	1.28807	0.365208	0.710819	0.194617	28435	23117	29045.6	28340	17695.4	22893.1	28087.6	17275.5	14.7954	14.4967	14.826	14.7906	14.1111	14.4826	14.7776	14.0764	6812300000	5324000000	4266100000	4107600000	1450200000	2118900000	4408400000	1822900000	7	cytoplasm [GO:0005737]; cytosol [GO:0005829]; nucleolus [GO:0005730]; nucleus [GO:0005634]; preribosome, large subunit precursor [GO:0030687]	assembly of large subunit precursor of preribosome [GO:1902626]; maturation of 5.8S rRNA [GO:0000460]; maturation of 5.8S rRNA from tricistronic rRNA transcript (SSU-rRNA, 5.8S rRNA, LSU-rRNA) [GO:0000466]; maturation of LSU-rRNA [GO:0000470]; maturation of LSU-rRNA from tricistronic rRNA transcript (SSU-rRNA, 5.8S rRNA, LSU-rRNA) [GO:0000463]; mature ribosome assembly [GO:0042256]; ribosomal lar…	ribosomal large subunit binding [GO:0043023]; ribosome binding [GO:0043022]; translation initiation factor activity [GO:0003743]
1265	YER036C	P40024	ARB1	ABC transporter ATP-binding protein ARB1	68376				27220.7	580.592	28264.2	5182.38	0.980422	-0.028525	0.0353427	0.921844	26404.5	28007.1	27057.7	27413.5	20464.9	28075.7	29550.7	34965.6	14.6885	14.7735	14.7238	14.7426	14.3209	14.777	14.8509	15.0936	23496000000	23958000000	14761000000	14758000000	6229500000	9651900000	17227000000	13704000000	26	cytoplasm [GO:0005737]; nucleus [GO:0005634]	ribosomal small subunit export from nucleus [GO:0000056]; ribosome biogenesis [GO:0042254]	ATPase activity [GO:0016887]; ATPase-coupled transmembrane transporter activity [GO:0042626]; ATP binding [GO:0005524]
2746	YKR074W	P36154	AIM29	Altered inheritance rate of mitochondria protein 29	18436				27215.2	3226.46	23757	3834.2	1.15265	0.204948	0.355927	0.440629	29206.8	31452.7	24497.5	23703.6	26748.5	28318.5	19468.9	20492	14.834	14.9409	14.5803	14.5328	14.7072	14.7895	14.2489	14.3228	7996800000	8278600000	4112100000	3926400000	2505300000	2995500000	3492200000	2471200000	8	cytoplasm [GO:0005737]
277	YBR031W	P10664	RPL4A	Large ribosomal subunit protein uL4A	39092				27113.8	6389.42	34616.4	8688.31	0.788537	-0.342749	0.380452	0.416436	34414.5	32170.6	18926.1	22943.8	21350.2	36971.1	34554.9	45589.4	15.0707	14.9735	14.2081	14.4858	14.382	15.1741	15.0766	15.4764	21201000000	19052000000	7148000000	8551200000	4499300000	8799200000	13946000000	12370000000	18	cytosol [GO:0005829]; cytosolic large ribosomal subunit [GO:0022625]; nucleus [GO:0005634]	cytoplasmic translation [GO:0002181]; translational termination [GO:0006415]	RNA binding [GO:0003723]; structural constituent of ribosome [GO:0003735]
799	YDR035W	P14843	ARO3	Phospho-2-dehydro-3-deoxyheptonate aldolase, phenylalanine-inhibited	41069				27103.9	4459.62	17601.8	2322.04	1.53221	0.615611	1.31662	0.0482366	20315.2	27095.7	28225.7	32779.1	13791.6	19148	17710.1	19757.6	14.3103	14.7258	14.7847	15.0005	13.7515	14.2249	14.1123	14.2701	14601000000	18721000000	12437000000	14253000000	3390800000	5316800000	8338900000	6254400000	21	cytoplasm [GO:0005737]; mitochondrion [GO:0005739]; nucleus [GO:0005634]	aromatic amino acid family biosynthetic process [GO:0009073]; cellular amino acid biosynthetic process [GO:0008652]; chorismate biosynthetic process [GO:0009423]	3-deoxy-7-phosphoheptulonate synthase activity [GO:0003849]
4328	YPL134C	Q03028	ODC1	Mitochondrial 2-oxodicarboxylate carrier 1	34206				27037.8	1899.49	2066.85	343.63	13.2408	3.72692	5.32213	4.76285e-06	27840.1	26916.7	29299.3	24095.1	1566.2	2482.7	1959	2259.5	14.7649	14.7162	14.8386	14.5565	10.6131	11.2777	10.9359	11.1418	16198000000	15055000000	10451000000	8481400000	311710000	558070000	746700000	579030000	17	integral component of membrane [GO:0016021]; mitochondrial inner membrane [GO:0005743]; mitochondrion [GO:0005739]	mitochondrial ADP transmembrane transport [GO:0140021]; mitochondrial ATP transmembrane transport [GO:1990544]; mitochondrial transport [GO:0006839]	ATP:ADP antiporter activity [GO:0005471]; dicarboxylic acid transmembrane transporter activity [GO:0005310]; transmembrane transporter activity [GO:0022857]
1234	YER003C	P29952	PMI40	Mannose-6-phosphate isomerase	48188				26912.1	883.968	45466.8	8801.34	0.602397	-0.731214	1.75233	0.0176876	26828.4	26170.6	28380.2	26269.1	36629.1	58700.6	38423.5	48114.1	14.7115	14.6757	14.7926	14.6811	15.1607	15.8411	15.2297	15.5542	22955000000	21526000000	14887000000	13598000000	10721000000	19404000000	21538000000	18132000000	25	cytoplasm [GO:0005737]; cytosol [GO:0005829]; nucleus [GO:0005634]	carbohydrate metabolic process [GO:0005975]; cell wall mannoprotein biosynthetic process [GO:0000032]; fungal-type cell wall organization [GO:0031505]; GDP-mannose biosynthetic process [GO:0009298]; protein glycosylation [GO:0006486]	mannose-6-phosphate isomerase activity [GO:0004476]; zinc ion binding [GO:0008270]
1806	YGR185C	P36421	TYS1	Tyrosine--tRNA ligase, cytoplasmic	44019				26901.5	1342.98	36135.6	6145.87	0.754874	-0.405693	0.934289	0.116335	25533.3	25667.9	28669.1	27735.9	27787.8	42566.8	32723.2	41464.4	14.6401	14.6477	14.8072	14.7595	14.7622	15.3774	14.998	15.3396	20973000000	20268000000	14437000000	13783000000	7807900000	13508000000	17609000000	15001000000	24	cytoplasm [GO:0005737]; cytoplasmic stress granule [GO:0010494]; nucleus [GO:0005634]	tyrosyl-tRNA aminoacylation [GO:0006437]	ATP binding [GO:0005524]; mRNA binding [GO:0003729]; tyrosine-tRNA ligase activity [GO:0004831]
1766	YGR132C	P40961	PHB1	Prohibitin-1	31427				26695.3	2440.74	27117.3	3707.54	0.989384	-0.0153973	0.0196903	0.955674	27703.3	28713.8	27842.9	22521.4	21966.7	28032.6	26181.6	32288.5	14.7578	14.8095	14.765	14.459	14.423	14.7748	14.6763	14.9787	13274000000	13226000000	8178900000	6528500000	3600500000	5189200000	8218500000	6814100000	14	mitochondrial inner membrane [GO:0005743]; mitochondrion [GO:0005739]	inner mitochondrial membrane organization [GO:0007007]; mitochondrion inheritance [GO:0000001]; mitochondrion morphogenesis [GO:0070584]; mitochondrion organization [GO:0007005]; negative regulation of proteolysis [GO:0045861]; protein folding [GO:0006457]
1186	YEL011W	P32775	GLC3	1,4-alpha-glucan-branching enzyme	81115				26644.5	1989.49	28943.8	4220.26	0.928265	-0.107392	0.177262	0.664872	23582.6	28454	26175.6	28365.8	28545	34306.4	22588.5	30335.2	14.5254	14.7963	14.6759	14.7919	14.801	15.0662	14.4633	14.8887	29056000000	33702000000	19772000000	21144000000	12031000000	16330000000	18233000000	16462000000	36	cytoplasm [GO:0005737]	carbohydrate metabolic process [GO:0005975]; glycogen biosynthetic process [GO:0005978]	1,4-alpha-glucan branching enzyme activity [GO:0003844]; 1,4-alpha-glucan branching enzyme activity (using a glucosylated glycogenin as primer for glycogen synthesis) [GO:0102752]; cation binding [GO:0043169]; hydrolase activity, hydrolyzing O-glycosyl compounds [GO:0004553]
868	YDR127W	P08566	ARO1	Pentafunctional AROM polypeptide	174750				26611.4	2199.97	19060	1937.8	1.39873	0.48412	1.37373	0.0422927	22854.6	28397.8	27358.2	27834.9	15964.1	20254	18961.9	21060.1	14.4802	14.7935	14.7397	14.7646	13.9625	14.3059	14.2108	14.3622	64140000000	76614000000	47071000000	47260000000	15326000000	21960000000	34863000000	26032000000	82	cytoplasm [GO:0005737]	aromatic amino acid family biosynthetic process [GO:0009073]; cellular amino acid biosynthetic process [GO:0008652]; chorismate biosynthetic process [GO:0009423]	3-dehydroquinate dehydratase activity [GO:0003855]; 3-dehydroquinate synthase activity [GO:0003856]; 3-phosphoshikimate 1-carboxyvinyltransferase activity [GO:0003866]; ATP binding [GO:0005524]; metal ion binding [GO:0046872]; shikimate 3-dehydrogenase (NADP+) activity [GO:0004764]; shikimate kinase activity [GO:0004765]
870	YDR129C	P32599	SAC6	Fimbrin	71772				26573	1233.64	32017.3	1610.45	0.830102	-0.26864	0.86789	0.135553	25883.8	24931.2	28055	27421.9	30362.5	30572.2	32958	34176.6	14.6598	14.6057	14.776	14.743	14.89	14.8999	15.0083	15.0607	33663000000	31170000000	22369000000	21576000000	13508000000	15361000000	28081000000	19577000000	38	actin cortical patch [GO:0030479]; actin filament [GO:0005884]; actin filament bundle [GO:0032432]; cellular bud tip [GO:0005934]; cytoplasm [GO:0005737]; mating projection tip [GO:0043332]; plasma membrane [GO:0005886]	actin filament bundle assembly [GO:0051017]; actin filament network formation [GO:0051639]; actin filament organization [GO:0007015]; formin-nucleated actin cable assembly [GO:0070649]	actin filament binding [GO:0051015]; metal ion binding [GO:0046872]; protein-macromolecule adaptor activity [GO:0030674]
4186	YOR335C	P40825	ALA1	Alanine--tRNA ligase, mitochondrial	107280				26480.3	673.425	28156.7	2510.75	0.943863	-0.0833502	0.176369	0.666241	26376	25923.3	26012.9	27609.2	25593.1	31691.2	25986.1	29356.4	14.6869	14.662	14.6669	14.7529	14.6435	14.9518	14.6655	14.8414	56871000000	53733000000	34386000000	36015000000	18877000000	26399000000	36707000000	27879000000	63	cytoplasm [GO:0005737]; mitochondrion [GO:0005739]	alanyl-tRNA aminoacylation [GO:0006419]; mitochondrial alanyl-tRNA aminoacylation [GO:0070143]; tRNA modification [GO:0006400]	alanine-tRNA ligase activity [GO:0004813]; amino acid binding [GO:0016597]; aminoacyl-tRNA editing activity [GO:0002161]; ATP binding [GO:0005524]; tRNA binding [GO:0000049]; zinc ion binding [GO:0008270]
455	YBR263W	P37292	SHM1	Serine hydroxymethyltransferase, mitochondrial	53686				26398.2	2760.92	32623.1	4596.88	0.812324	-0.299873	0.687819	0.205202	30899.1	25475.6	25829.7	23388.5	30448.7	40503.5	28928.3	30611.9	14.9153	14.6368	14.6567	14.5135	14.8941	15.3058	14.8202	14.9018	30668000000	24307000000	15717000000	14044000000	10338000000	15531000000	18810000000	13382000000	29	cytoplasm [GO:0005737]; mitochondrion [GO:0005739]	folic acid metabolic process [GO:0046655]; glycine biosynthetic process from serine [GO:0019264]; L-serine catabolic process [GO:0006565]; one-carbon metabolic process [GO:0006730]; tetrahydrofolate interconversion [GO:0035999]; tetrahydrofolate metabolic process [GO:0046653]	cobalt ion binding [GO:0050897]; glycine hydroxymethyltransferase activity [GO:0004372]; pyridoxal phosphate binding [GO:0030170]; serine binding [GO:0070905]; zinc ion binding [GO:0008270]
4308	YPL111W	P00812	CAR1	Arginase	35662				26051.1	1789.7	17708.3	2561.29	1.48397	0.569464	1.47565	0.0334466	25790.2	28240.3	23341.6	26832.2	20817.2	18823.7	13806	17386.5	14.6545	14.7855	14.5106	14.7117	14.3455	14.2003	13.753	14.0857	13240000000	13937000000	7346400000	8333700000	3655800000	3733400000	4643300000	3931300000	15	cytoplasm [GO:0005737]; cytosol [GO:0005829]; mating projection tip [GO:0043332]; nucleus [GO:0005634]	arginine catabolic process to ornithine [GO:0019547]; regulation of ornithine metabolic process [GO:0090368]; urea cycle [GO:0000050]	arginase activity [GO:0004053]; manganese ion binding [GO:0030145]; ornithine carbamoyltransferase inhibitor activity [GO:0090369]; zinc ion binding [GO:0008270]
3387	YMR169C	P54114	ALD3	Aldehyde dehydrogenase [NAD(P)+] 2	55385				25934	5280.05	122302	15588	0.209344	-2.25605	3.74809	0.000178613	21141.8	29829.6	20341.9	32422.7	103967	142456	110717	132068	14.3678	14.8645	14.3122	14.9847	16.6658	17.1202	16.7565	17.0109	23878000000	32387000000	14085000000	22154000000	40168000000	62159000000	81921000000	65697000000	33	cytoplasm [GO:0005737]	beta-alanine biosynthetic process [GO:0019483]; pantothenate biosynthetic process [GO:0015940]; polyamine catabolic process [GO:0006598]	aldehyde dehydrogenase (NAD+) activity [GO:0004029]; glyceraldehyde-3-phosphate dehydrogenase (NAD+) (non-phosphorylating) activity [GO:0043878]
495	YCL028W	P25367	RNQ1	[PIN+] prion protein RNQ1	42579				25838.7	7071.43	26582.7	5967.18	0.962982	-0.0544185	0.04449	0.902631	19512.5	19456.1	36580.9	27805.2	22619.8	32796.7	18915.9	31998.5	14.2521	14.2479	15.1588	14.7631	14.4653	15.0013	14.2073	14.9657	5342500000	5121000000	6140400000	4605800000	2118600000	3469200000	3393000000	3858800000	8	cytosol [GO:0005829]; nucleus [GO:0005634]		identical protein binding [GO:0042802]
4459	YPR035W	P32288	GLN1	Glutamine synthetase	41766				25567	3251.29	27708	4966.45	0.927957	-0.10787	0.14802	0.711181	20184.5	26135.2	27137.5	28810.9	36209.8	25851.6	23731.2	25039.5	14.301	14.6737	14.728	14.8143	15.1441	14.658	14.5345	14.6119	11053000000	13758000000	9110500000	9544800000	6782900000	5469100000	8513500000	6039200000	16	cytoplasm [GO:0005737]; nuclear periphery [GO:0034399]; nucleus [GO:0005634]	glutamine biosynthetic process [GO:0006542]	ATP binding [GO:0005524]; glutamate-ammonia ligase activity [GO:0004356]
1325	YER110C	P40069	KAP123	Importin subunit beta-4	122600				25498.3	729.855	20412.9	1772.68	1.2535	0.32596	1.01166	0.0973518	25251	24548	25623.3	26571.1	17692.3	20204.7	22523.7	21230.9	14.6241	14.5833	14.6452	14.6976	14.1108	14.3024	14.4592	14.3739	44939000000	41998000000	27957000000	28609000000	10771000000	13892000000	26261000000	16642000000	52	cytoplasm [GO:0005737]; cytoplasmic stress granule [GO:0010494]; nuclear pore [GO:0005643]; nucleus [GO:0005634]	mRNA transport [GO:0051028]; NLS-bearing protein import into nucleus [GO:0006607]; protein import into nucleus [GO:0006606]; regulation of pseudohyphal growth [GO:2000220]	nuclear import signal receptor activity [GO:0061608]; nuclear localization sequence binding [GO:0008139]; small GTPase binding [GO:0031267]
2127	YIL043C	P38626	CBR1	NADH-cytochrome b5 reductase 1	31493				25455	3150.27	19457.4	2275.81	1.30718	0.386455	0.921121	0.119916	29799.8	26620.5	21237	24162.9	16391.4	20355.9	18521.1	22561.1	14.863	14.7003	14.3743	14.5605	14.0007	14.3132	14.1769	14.4615	19378000000	16641000000	8466400000	9505900000	3646200000	5113900000	7890200000	6461700000	19	endoplasmic reticulum membrane [GO:0005789]; integral component of membrane [GO:0016021]; mitochondrial outer membrane [GO:0005741]; mitochondrion [GO:0005739]; nucleus [GO:0005634]; plasma membrane [GO:0005886]		cytochrome-b5 reductase activity, acting on NAD(P)H [GO:0004128]; NADH dehydrogenase activity [GO:0003954]
4539	YPR145W	P49089	ASN1	Asparagine synthetase [glutamine-hydrolyzing] 1	64470				25399.5	5132.29	26131.5	2729.63	0.957143	-0.0631941	0.0768058	0.837904	23408.2	26433.2	18811.8	32944.7	24894.3	30846	24418.3	24367.6	14.5147	14.6901	14.1994	15.0078	14.6035	14.9128	14.5757	14.5727	22432000000	24351000000	11052000000	19100000000	8160700000	11420000000	15330000000	10285000000	28	cytoplasm [GO:0005737]; cytosol [GO:0005829]	asparagine biosynthetic process [GO:0006529]; glutamine metabolic process [GO:0006541]; L-asparagine biosynthetic process [GO:0070981]	asparagine synthase (glutamine-hydrolyzing) activity [GO:0004066]; ATP binding [GO:0005524]
2326	YJL121C	P46969	RPE1	Ribulose-phosphate 3-epimerase	25967				25265.6	5195.04	24392.2	7934.55	1.08044	0.111622	0.0845434	0.823108	33942.8	23065	23877.3	20177.4	21954.7	34496.5	28121.8	12995.7	15.0508	14.4934	14.5434	14.3005	14.4222	15.0742	14.7794	13.6657	9293500000	6070900000	4008000000	3342300000	2056300000	3649000000	5044300000	1567200000	8	cytosol [GO:0005829]	cellular carbohydrate metabolic process [GO:0044262]; pentose catabolic process [GO:0019323]; pentose-phosphate shunt [GO:0006098]; pentose-phosphate shunt, non-oxidative branch [GO:0009052]	metal ion binding [GO:0046872]; ribulose-phosphate 3-epimerase activity [GO:0004750]
22	Q0045	P00401	COX1	Cytochrome c oxidase subunit 1	58797				25065.2	6043.95	11121.5	2125.53	2.23975	1.16334	1.99856	0.0100331	24863.1	20075.7	20322.5	34999.4	7835.4	10765.9	12434.4	13450.2	14.6017	14.2932	14.3108	15.095	12.9358	13.3942	13.602	13.7153	6807500000	5284100000	3411300000	5797500000	733870000	1138800000	2230400000	1622000000	8	integral component of membrane [GO:0016021]; mitochondrial respiratory chain complex IV [GO:0005751]; mitochondrion [GO:0005739]	aerobic respiration [GO:0009060]; electron transport coupled proton transport [GO:0015990]; mitochondrial electron transport, cytochrome c to oxygen [GO:0006123]; respiratory electron transport chain [GO:0022904]	cytochrome-c oxidase activity [GO:0004129]; heme binding [GO:0020037]; metal ion binding [GO:0046872]
1682	YGR019W	P17649	UGA1	4-aminobutyrate aminotransferase	52946				24992.2	1632.19	46061.8	9502.43	0.552381	-0.856265	1.95391	0.0111197	24537.9	23576.5	24097.3	27757.1	44228.2	61524.6	35652.3	42842	14.5827	14.5251	14.5566	14.7606	15.4327	15.9089	15.1217	15.3867	21835000000	20168000000	13146000000	14943000000	13463000000	21151000000	20784000000	16791000000	26	cytosol [GO:0005829]; mitochondrion [GO:0005739]	gamma-aminobutyric acid catabolic process [GO:0009450]	4-aminobutyrate:2-oxoglutarate transaminase activity [GO:0034386]; 4-aminobutyrate transaminase activity [GO:0003867]; pyridoxal phosphate binding [GO:0030170]
1353	YER146W	P40089	LSM5	LSM complex subunit LSM5	10423				24930.8	360.005	30203.1	6002.63	0.844859	-0.243218	0.401649	0.396598	24594.7	24550.9	25338.1	25239.4	20139.6	34662.9	34910.4	31099.6	14.5861	14.5835	14.629	14.6234	14.2977	15.0811	15.0914	14.9246	3367000000	3231000000	2126600000	2090400000	943150000	1833300000	3131000000	1875200000	4	Lsm1-7-Pat1 complex [GO:1990726]; nucleolus [GO:0005730]; sno(s)RNA-containing ribonucleoprotein complex [GO:0005732]; spliceosomal complex [GO:0005681]; U4/U6 x U5 tri-snRNP complex [GO:0046540]; U6 snRNP [GO:0005688]	mRNA splicing, via spliceosome [GO:0000398]; nuclear-transcribed mRNA catabolic process [GO:0000956]; rRNA processing [GO:0006364]; tRNA processing [GO:0008033]	RNA binding [GO:0003723]
[truncated: 3,888 more rows]
